# Supplementary material for: Chronic loss of STAG2 leads to altered chromatin structure contributing to de-regulated transcription in AML
Source: J Transl Med. 2020 Sep 3;18:339. doi: 10.1186/s12967-020-02500-y (PMC7469420; doi:10.1186/s12967-020-02500-y)
Supplement: Supplementary file 2 — Additional file 2: Table S1. ChIP-seq derived binding peak coordinates for STAG1, STAG2 and CTCF in STAG2-WT and ΔSTAG2. [file 12967_2020_2500_MOESM2_ESM.xlsx]

## Sheet: 1_STAG2_ChIP_Peaks (STAG2-WT)
Genomic Coordinates of STAG2 ChIP Peaks called in STAG2-WT cells
chr	start	end
chr1	10083	10427
chr1	11077	11548
chr1	15507	15768
chr1	29155	29444
chr1	91207	91745
chr1	104574	105154
chr1	237564	238034
chr1	250735	251449
chr1	250735	251449
chr1	369345	369707
chr1	383498	383784
chr1	416511	416902
chr1	437539	438250
chr1	461713	462125
chr1	521385	521773
chr1	544613	546378
chr1	544613	546378
chr1	544613	546378
chr1	573590	573937
chr1	605913	606179
chr1	619955	620375
chr1	714048	714541
chr1	793314	793544
chr1	805172	805514
chr1	839992	840372
chr1	911380	911756
chr1	919544	919937
chr1	937173	937541
chr1	950811	951110
chr1	954708	954955
chr1	967855	968735
chr1	967855	968735
chr1	976042	976273
chr1	999137	999494
chr1	1057366	1058060
chr1	1166096	1166383
chr1	1185540	1185883
chr1	1225609	1225822
chr1	1227234	1227490
chr1	1285158	1285525
chr1	1307411	1307756
chr1	1311733	1311940
chr1	1334853	1335067
chr1	1337396	1337656
chr1	1342702	1343001
chr1	1343084	1343337
chr1	1373472	1373781
chr1	1376235	1376676
chr1	1440196	1440617
chr1	1440818	1441172
chr1	1486419	1486640
chr1	1510217	1510426
chr1	1555465	1555746
chr1	1590536	1590975
chr1	1624584	1624866
chr1	1656015	1656230
chr1	1695653	1696100
chr1	1709560	1709780
chr1	1727918	1728187
chr1	1823017	1823249
chr1	1837556	1838020
chr1	1840209	1840723
chr1	1875495	1875869
chr1	1891514	1892052
chr1	1976002	1976712
chr1	1977748	1978229
chr1	2023058	2023474
chr1	2040110	2040427
chr1	2063723	2064030
chr1	2071207	2071689
chr1	2094490	2095019
chr1	2105591	2106072
chr1	2126584	2127100
chr1	2130930	2131144
chr1	2158972	2159188
chr1	2165701	2166325
chr1	2169211	2169414
chr1	2232484	2232860
chr1	2246533	2246858
chr1	2313122	2313543
chr1	2345805	2346397
chr1	2361580	2361899
chr1	2470855	2471116
chr1	2479366	2479856
chr1	2486367	2486743
chr1	2574654	2574964
chr1	2738638	2738905
chr1	3236507	3236827
chr1	3340997	3341611
chr1	3369684	3370301
chr1	3400435	3400744
chr1	3407802	3408200
chr1	3481801	3482406
chr1	3531675	3532013
chr1	3535401	3535883
chr1	3537726	3538002
chr1	3566473	3566746
chr1	3612212	3612536
chr1	3640759	3641373
chr1	3692631	3692833
chr1	3702110	3702344
chr1	3718006	3718353
chr1	3774154	3774371
chr1	3807644	3807856
chr1	3823816	3824105
chr1	3827353	3827909
chr1	4233285	4233613
chr1	4886217	4886433
chr1	5569980	5570322
chr1	5574678	5574980
chr1	5681101	5681318
chr1	5697312	5697577
chr1	5805703	5806222
chr1	5890848	5891122
chr1	5953762	5954022
chr1	5976006	5976317
chr1	6035105	6035666
chr1	6101616	6101845
chr1	6168910	6169519
chr1	6245840	6246162
chr1	6268824	6269023
chr1	6269335	6269578
chr1	6305082	6305438
chr1	6306774	6307361
chr1	6340938	6341137
chr1	6403278	6403843
chr1	6408006	6408528
chr1	6423141	6423522
chr1	6464718	6465080
chr1	6498055	6498385
chr1	6546584	6546855
chr1	6549928	6550243
chr1	6583661	6584000
chr1	6614503	6614851
chr1	6640810	6641183
chr1	6694610	6694997
chr1	6706538	6706911
chr1	6780082	6780452
chr1	6787578	6787901
chr1	6803980	6804282
chr1	6844311	6844719
chr1	6854265	6854737
chr1	6949942	6950261
chr1	7102845	7103273
chr1	7130456	7130823
chr1	7177530	7177882
chr1	7180949	7181249
chr1	7267915	7268318
chr1	7278136	7278658
chr1	7514186	7514522
chr1	7621536	7621757
chr1	7701670	7702063
chr1	7706893	7707664
chr1	7727602	7728012
chr1	7729546	7729977
chr1	7812640	7813215
chr1	7812640	7813215
chr1	7868364	7868800
chr1	7916479	7916801
chr1	7962758	7963125
chr1	8002407	8002662
chr1	8021405	8021627
chr1	8035375	8035699
chr1	8042430	8042774
chr1	8075092	8075682
chr1	8085942	8086327
chr1	8091283	8091734
chr1	8107919	8108249
chr1	8166913	8167467
chr1	8271686	8271892
chr1	8299055	8299279
chr1	8374109	8374719
chr1	8374109	8374719
chr1	8378005	8378432
chr1	8408826	8409424
chr1	8411750	8412017
chr1	8434950	8435225
chr1	8469211	8469611
chr1	8503628	8503844
chr1	8621121	8621693
chr1	8731318	8731691
chr1	8763229	8763600
chr1	8786353	8786925
chr1	8908880	8909294
chr1	8919573	8919804
chr1	8931710	8931962
chr1	8978118	8978771
chr1	9047949	9048439
chr1	9065100	9065501
chr1	9070146	9070475
chr1	9129676	9130022
chr1	9154169	9154519
chr1	9161264	9161979
chr1	9170833	9171410
chr1	9188708	9188918
chr1	9202420	9202651
chr1	9241333	9241863
chr1	9256446	9256849
chr1	9293308	9293583
chr1	9294477	9294713
chr1	9294994	9295228
chr1	9309983	9310448
chr1	9327172	9327778
chr1	9335609	9335875
chr1	9349037	9349577
chr1	9352597	9353087
chr1	9352597	9353087
chr1	9515788	9516201
chr1	9550834	9551487
chr1	9555306	9555809
chr1	9599597	9599954
chr1	9633711	9634132
chr1	9648561	9648829
chr1	9675696	9676013
chr1	9687011	9687530
chr1	9785009	9785498
chr1	9844628	9845184
chr1	9927200	9927940
chr1	9934910	9935446
chr1	9960583	9960800
chr1	9970121	9970367
chr1	9974510	9974717
chr1	10002407	10002720
chr1	10003344	10003662
chr1	10010389	10010804
chr1	10011089	10011288
chr1	10092505	10092930
chr1	10212981	10213344
chr1	10270266	10270749
chr1	10397975	10398452
chr1	10437495	10437926
chr1	10487913	10488487
chr1	10490259	10490548
chr1	10554456	10555566
chr1	10554456	10555566
chr1	10567495	10567966
chr1	10574496	10575119
chr1	10574496	10575119
chr1	10695675	10695927
chr1	10752482	10752827
chr1	10927066	10927717
chr1	10958504	10958760
chr1	10969729	10970368
chr1	11001868	11002458
chr1	11020988	11021411
chr1	11071746	11071994
chr1	11097659	11098321
chr1	11301802	11302174
chr1	11380253	11380734
chr1	11397603	11397973
chr1	11424070	11424574
chr1	11538756	11539113
chr1	11702238	11702867
chr1	11705689	11706064
chr1	11710385	11710883
chr1	11724088	11724497
chr1	11771141	11771360
chr1	11779505	11780229
chr1	11809161	11809669
chr1	11845263	11845552
chr1	11898682	11899341
chr1	11953791	11954333
chr1	11967700	11968011
chr1	11968568	11968767
chr1	12027144	12027480
chr1	12042080	12042330
chr1	12061712	12061911
chr1	12091198	12091641
chr1	12166932	12167295
chr1	12178690	12179214
chr1	12184844	12185510
chr1	12244338	12244653
chr1	12256611	12257239
chr1	12268648	12269259
chr1	12289931	12290142
chr1	12335527	12335800
chr1	12374451	12374813
chr1	12538297	12538603
chr1	12585433	12585757
chr1	12588353	12588841
chr1	12588353	12588841
chr1	12655927	12656260
chr1	12679624	12680292
chr1	12718812	12719339
chr1	12841699	12841932
chr1	12843923	12844447
chr1	12996142	12996460
chr1	13106503	13106787
chr1	13370781	13371049
chr1	13459889	13460444
chr1	13462406	13462745
chr1	13527997	13528497
chr1	13680835	13681278
chr1	13683273	13683570
chr1	13748853	13749350
chr1	13795915	13796168
chr1	13843798	13844100
chr1	13992168	13992646
chr1	14076111	14076468
chr1	14155476	14155676
chr1	14286676	14287232
chr1	14292334	14292713
chr1	14421578	14421877
chr1	14440414	14440718
chr1	14893650	14894082
chr1	14933180	14933544
chr1	15058397	15058741
chr1	15105717	15106019
chr1	15131196	15131451
chr1	15177110	15177402
chr1	15241880	15242259
chr1	15353880	15354348
chr1	15372727	15373404
chr1	15426583	15427216
chr1	15455049	15455623
chr1	15455049	15455623
chr1	15478828	15479228
chr1	15480515	15480783
chr1	15598819	15599405
chr1	15631137	15631635
chr1	15650030	15650622
chr1	15655607	15655983
chr1	15736341	15736558
chr1	15757393	15758062
chr1	15827941	15828216
chr1	15911017	15911292
chr1	15921666	15921921
chr1	16046240	16046511
chr1	16067790	16068212
chr1	16118516	16119054
chr1	16142039	16142384
chr1	16159737	16159944
chr1	16173883	16174337
chr1	16321042	16321334
chr1	16335514	16335989
chr1	16359284	16359680
chr1	16382504	16382938
chr1	16400055	16400293
chr1	16405361	16405804
chr1	16408810	16409293
chr1	16481163	16481417
chr1	16514064	16514620
chr1	16562699	16562915
chr1	16570694	16571246
chr1	16575145	16575420
chr1	16620217	16620434
chr1	16689762	16690204
chr1	16693668	16694134
chr1	16766979	16767257
chr1	16824002	16824203
chr1	16840008	16840752
chr1	16840008	16840752
chr1	16840008	16840752
chr1	16841237	16841535
chr1	16918328	16918614
chr1	16939789	16940193
chr1	16947236	16947904
chr1	16951434	16951803
chr1	16970999	16971460
chr1	16992688	16993283
chr1	16992688	16993283
chr1	16993697	16994029
chr1	17011238	17011565
chr1	17029620	17029952
chr1	17036284	17036783
chr1	17066422	17066759
chr1	17067108	17067987
chr1	17067108	17067987
chr1	17077023	17077321
chr1	17081993	17082197
chr1	17107479	17108425
chr1	17107479	17108425
chr1	17222558	17223189
chr1	17274022	17274226
chr1	17278191	17278538
chr1	17287174	17287427
chr1	17290018	17290366
chr1	17372412	17372923
chr1	17386149	17387130
chr1	17393683	17393882
chr1	17401956	17402222
chr1	17452171	17452840
chr1	17563256	17563924
chr1	17600699	17601025
chr1	17662506	17662929
chr1	17732536	17732992
chr1	17746343	17746823
chr1	17766069	17766355
chr1	17803945	17804170
chr1	17811760	17812081
chr1	17820720	17821335
chr1	17828823	17829218
chr1	17933135	17933723
chr1	17980277	17980749
chr1	17988075	17988628
chr1	18152612	18152885
chr1	18246458	18246724
chr1	18249373	18249853
chr1	18311101	18311408
chr1	18426820	18427262
chr1	18543927	18544172
chr1	18561294	18561591
chr1	18626285	18626554
chr1	18629329	18629618
chr1	18857419	18857729
chr1	18901895	18902425
chr1	18907782	18908255
chr1	18923888	18924499
chr1	18935147	18935361
chr1	19007930	19008186
chr1	19147146	19147592
chr1	19201487	19202067
chr1	19210650	19211091
chr1	19233508	19234026
chr1	19239549	19240076
chr1	19422753	19423001
chr1	19567730	19568092
chr1	19668013	19668253
chr1	19670902	19671299
chr1	19717867	19718246
chr1	19811356	19812045
chr1	19811356	19812045
chr1	19812246	19812718
chr1	19814227	19814726
chr1	19832241	19832488
chr1	19908646	19909071
chr1	19977583	19977997
chr1	19979969	19980510
chr1	19988322	19988580
chr1	20031097	20031326
chr1	20042178	20042465
chr1	20088757	20089102
chr1	20137776	20138038
chr1	20208606	20209103
chr1	20244478	20245139
chr1	20301228	20301845
chr1	20325380	20325599
chr1	20373578	20373969
chr1	20407607	20407893
chr1	20427374	20428037
chr1	20478624	20479248
chr1	20491011	20491338
chr1	20491915	20492384
chr1	20492523	20492722
chr1	20521497	20521987
chr1	20539328	20539875
chr1	20543178	20543685
chr1	20688341	20688681
chr1	20703433	20703788
chr1	20756819	20757256
chr1	20820002	20820634
chr1	20848830	20849390
chr1	20901755	20902281
chr1	20959678	20960046
chr1	20966391	20966973
chr1	21022916	21023676
chr1	21022916	21023676
chr1	21059554	21059819
chr1	21521557	21522015
chr1	21543444	21543714
chr1	21544490	21544764
chr1	21558494	21559044
chr1	21581707	21582216
chr1	21596802	21597053
chr1	21629291	21629490
chr1	21651083	21651285
chr1	21660760	21661538
chr1	21660760	21661538
chr1	21671868	21672340
chr1	21671868	21672340
chr1	21694729	21695368
chr1	21697052	21697461
chr1	21817296	21817575
chr1	21835610	21835965
chr1	21900529	21900859
chr1	21921762	21922388
chr1	21985521	21985962
chr1	22029883	22030134
chr1	22094724	22094983
chr1	22108858	22109316
chr1	22140990	22141374
chr1	22290251	22290830
chr1	22307065	22307278
chr1	22331609	22331976
chr1	22345788	22346184
chr1	22349176	22349698
chr1	22352106	22352313
chr1	22366149	22366378
chr1	22432154	22432534
chr1	22458406	22458924
chr1	22602302	22602665
chr1	22643799	22644028
chr1	22742858	22743442
chr1	22746928	22747370
chr1	22854479	22854743
chr1	22968271	22968878
chr1	22992305	22992641
chr1	23000683	23001051
chr1	23030956	23031316
chr1	23058331	23058669
chr1	23188593	23188902
chr1	23215561	23216039
chr1	23256632	23257164
chr1	23290702	23290984
chr1	23302924	23303574
chr1	23345745	23345951
chr1	23425198	23425842
chr1	23504152	23504370
chr1	23505419	23505765
chr1	23510939	23511580
chr1	23671097	23671409
chr1	23694611	23694826
chr1	23695407	23695708
chr1	23730317	23730777
chr1	23823575	23823912
chr1	23866261	23866639
chr1	23871197	23871735
chr1	23961463	23961686
chr1	23963880	23964242
chr1	24077774	24078134
chr1	24098671	24098983
chr1	24104873	24105095
chr1	24136213	24136636
chr1	24137286	24137654
chr1	24151798	24152196
chr1	24181000	24181379
chr1	24194761	24195148
chr1	24242946	24243691
chr1	24285405	24285674
chr1	24354625	24354826
chr1	24397344	24397846
chr1	24439061	24439358
chr1	24476968	24477398
chr1	24525752	24526288
chr1	24528376	24528942
chr1	24711707	24711906
chr1	24716539	24716892
chr1	24717594	24718143
chr1	24718656	24719256
chr1	24741948	24742258
chr1	24778434	24778698
chr1	24807612	24807940
chr1	24829045	24829745
chr1	24829045	24829745
chr1	24853611	24853926
chr1	24861559	24861794
chr1	24868547	24868871
chr1	24913629	24914074
chr1	24961684	24962083
chr1	25015048	25015654
chr1	25054035	25054341
chr1	25059823	25060105
chr1	25071276	25071562
chr1	25072527	25072872
chr1	25157015	25157553
chr1	25158220	25158709
chr1	25161430	25161741
chr1	25174431	25174879
chr1	25176225	25176562
chr1	25224586	25224936
chr1	25236028	25236303
chr1	25258723	25259315
chr1	25288777	25289094
chr1	25289908	25290398
chr1	25291370	25291696
chr1	25317766	25318098
chr1	25334147	25334544
chr1	25349386	25349665
chr1	25360303	25360784
chr1	25360303	25360784
chr1	25363673	25364542
chr1	25363673	25364542
chr1	25427887	25428271
chr1	25475243	25475468
chr1	25531313	25531667
chr1	25566341	25566755
chr1	25586294	25586602
chr1	25616505	25616883
chr1	25663626	25663854
chr1	25729464	25730014
chr1	25814135	25814334
chr1	25846995	25847242
chr1	25899266	25899593
chr1	25942618	25942876
chr1	26019046	26019405
chr1	26123125	26123675
chr1	26137127	26137691
chr1	26221855	26222468
chr1	26323593	26323792
chr1	26324579	26325008
chr1	26362455	26362878
chr1	26431466	26432070
chr1	26471509	26471946
chr1	26488406	26488605
chr1	26490700	26491030
chr1	26560234	26560542
chr1	26602062	26602510
chr1	26606098	26606330
chr1	26611345	26612017
chr1	26612455	26612683
chr1	26647792	26648392
chr1	26690319	26690645
chr1	26717902	26718333
chr1	26743485	26743839
chr1	26826674	26827107
chr1	26857643	26857909
chr1	26864527	26864859
chr1	26868393	26868932
chr1	26868393	26868932
chr1	26872242	26872456
chr1	26910734	26910972
chr1	26924099	26924392
chr1	26928839	26929451
chr1	26946611	26948044
chr1	26946611	26948044
chr1	26946611	26948044
chr1	27003968	27004334
chr1	27018668	27019330
chr1	27019430	27019811
chr1	27021758	27022461
chr1	27115462	27116015
chr1	27136601	27136910
chr1	27179661	27179958
chr1	27204273	27204842
chr1	27293413	27293787
chr1	27324158	27324543
chr1	27371022	27371610
chr1	27372449	27372731
chr1	27423702	27424254
chr1	27429131	27429891
chr1	27435740	27435967
chr1	27438561	27438928
chr1	27481348	27481770
chr1	27524459	27524872
chr1	27611004	27611487
chr1	27627281	27627890
chr1	27659370	27659635
chr1	27684027	27684389
chr1	27718808	27719056
chr1	27721823	27722225
chr1	27743017	27743334
chr1	27883274	27883749
chr1	27894997	27895279
chr1	27932774	27933248
chr1	27935145	27935537
chr1	27970461	27970703
chr1	27989406	27990024
chr1	27995681	27996036
chr1	27998868	27999102
chr1	28184551	28185149
chr1	28189674	28190005
chr1	28212137	28212492
chr1	28213757	28214345
chr1	28213757	28214345
chr1	28217962	28218337
chr1	28231120	28231330
chr1	28240708	28241214
chr1	28266881	28267259
chr1	28274140	28274346
chr1	28286384	28286901
chr1	28306071	28306481
chr1	28414374	28414636
chr1	28414878	28415093
chr1	28417694	28418278
chr1	28439531	28439883
chr1	28454153	28454430
chr1	28495610	28496126
chr1	28495610	28496126
chr1	28499088	28499641
chr1	28503185	28503404
chr1	28535212	28535744
chr1	28575033	28575412
chr1	28585988	28586290
chr1	28686234	28686540
chr1	28694630	28694921
chr1	28736301	28736627
chr1	28844548	28844919
chr1	28929253	28929693
chr1	28969569	28970023
chr1	28975544	28976068
chr1	28980467	28980701
chr1	29063120	29063480
chr1	29111613	29112144
chr1	29172799	29173007
chr1	29203537	29204080
chr1	29208555	29209168
chr1	29313000	29313256
chr1	29360310	29360707
chr1	29447740	29447992
chr1	29529332	29529738
chr1	29562775	29563188
chr1	29572360	29572912
chr1	29572360	29572912
chr1	29658731	29659081
chr1	29667462	29667836
chr1	29706025	29706461
chr1	29839825	29840185
chr1	30170873	30171210
chr1	30176419	30176693
chr1	30179886	30180291
chr1	30265873	30266274
chr1	30321912	30322223
chr1	30558765	30559129
chr1	30584272	30584658
chr1	30705144	30705446
chr1	30852778	30853589
chr1	31180721	31181327
chr1	31188139	31188371
chr1	31191978	31192700
chr1	31252267	31252800
chr1	31255190	31255717
chr1	31274518	31275176
chr1	31384075	31384604
chr1	31385873	31386072
chr1	31402029	31402580
chr1	31538382	31538917
chr1	31628143	31628530
chr1	31635477	31635845
chr1	31654340	31654687
chr1	31656847	31657393
chr1	31658576	31658829
chr1	31807850	31808209
chr1	31867500	31868088
chr1	31869605	31869896
chr1	31894306	31894670
chr1	31895516	31895999
chr1	32014196	32015062
chr1	32029672	32030155
chr1	32053450	32053726
chr1	32059484	32059928
chr1	32083689	32084030
chr1	32098766	32098965
chr1	32129443	32129977
chr1	32149690	32149898
chr1	32211205	32211571
chr1	32228286	32228621
chr1	32254580	32255222
chr1	32281557	32281953
chr1	32369996	32370207
chr1	32403473	32404268
chr1	32403473	32404268
chr1	32405453	32405990
chr1	32405453	32405990
chr1	32421408	32422025
chr1	32421408	32422025
chr1	32429407	32430095
chr1	32443450	32443670
chr1	32469192	32469453
chr1	32528868	32529315
chr1	32681229	32681636
chr1	32713778	32714132
chr1	32782104	32782372
chr1	32800717	32801255
chr1	32801422	32801790
chr1	32827748	32827969
chr1	32837801	32838126
chr1	32866450	32867038
chr1	32879448	32879905
chr1	32913939	32914323
chr1	32914791	32915095
chr1	32986020	32986508
chr1	33177776	33178248
chr1	33207049	33207278
chr1	33238559	33238947
chr1	33338253	33338540
chr1	33342309	33342605
chr1	33352207	33352453
chr1	33399035	33399776
chr1	33429441	33429782
chr1	33430198	33430689
chr1	33430198	33430689
chr1	33446833	33447113
chr1	33458107	33458449
chr1	33472856	33473055
chr1	33497798	33498122
chr1	33515871	33516492
chr1	33515871	33516492
chr1	33520684	33521079
chr1	33521162	33521361
chr1	33551865	33552307
chr1	33560706	33560929
chr1	33565105	33565551
chr1	33577676	33577959
chr1	33592783	33593070
chr1	33684344	33684644
chr1	33761074	33761491
chr1	33764286	33764571
chr1	33833163	33833765
chr1	33921224	33921756
chr1	33935840	33936443
chr1	34078429	34078811
chr1	34098664	34099021
chr1	34201331	34201543
chr1	35063287	35063867
chr1	35108335	35108589
chr1	35147039	35147412
chr1	35208038	35208628
chr1	35252102	35252568
chr1	35318156	35318686
chr1	35331784	35332197
chr1	35497578	35497851
chr1	35544839	35545303
chr1	35544839	35545303
chr1	35667728	35668084
chr1	35764086	35764485
chr1	35810961	35811332
chr1	35912980	35913187
chr1	35916683	35917097
chr1	36010434	36010989
chr1	36030161	36030550
chr1	36034550	36035023
chr1	36181067	36181412
chr1	36192392	36192817
chr1	36240126	36240633
chr1	36265698	36265989
chr1	36323559	36323802
chr1	36348489	36348875
chr1	36554280	36554616
chr1	36565143	36566037
chr1	36565143	36566037
chr1	36600093	36600679
chr1	36615113	36615644
chr1	36616443	36616647
chr1	36626634	36626995
chr1	36653533	36654127
chr1	36674860	36675254
chr1	36690426	36690711
chr1	36750949	36751410
chr1	36771930	36772129
chr1	36772340	36772539
chr1	36808308	36808886
chr1	36834603	36834934
chr1	36866675	36866931
chr1	36886172	36886774
chr1	36911983	36912338
chr1	36981961	36982537
chr1	37019458	37019881
chr1	37041674	37042129
chr1	37074895	37075292
chr1	37116091	37116365
chr1	37169304	37169784
chr1	37486317	37486567
chr1	37503888	37504113
chr1	37642821	37643115
chr1	37789113	37789730
chr1	37899764	37900231
chr1	37920425	37921129
chr1	37952912	37953373
chr1	37980301	37980504
chr1	38027436	38027823
chr1	38068773	38069123
chr1	38147906	38148417
chr1	38259637	38259856
chr1	38260607	38260806
chr1	38276788	38277094
chr1	38325454	38326128
chr1	38356136	38356659
chr1	38385070	38385269
chr1	38401725	38401955
chr1	38440658	38441007
chr1	38455653	38456001
chr1	38484513	38484877
chr1	38492344	38492660
chr1	38503421	38503732
chr1	38506214	38506572
chr1	38955514	38955863
chr1	39052637	39053068
chr1	39283667	39284175
chr1	39300643	39301263
chr1	39547149	39547401
chr1	39557984	39558343
chr1	39564232	39564841
chr1	39568214	39568709
chr1	39649375	39649735
chr1	39657336	39657576
chr1	39658192	39658719
chr1	39670079	39670422
chr1	39724148	39724697
chr1	39876534	39876892
chr1	39981374	39981643
chr1	40004639	40005227
chr1	40042482	40042725
chr1	40071830	40072272
chr1	40105326	40105822
chr1	40119075	40119551
chr1	40123704	40124026
chr1	40138347	40138638
chr1	40167557	40167948
chr1	40185464	40186055
chr1	40235838	40236093
chr1	40264968	40265683
chr1	40264968	40265683
chr1	40282452	40283254
chr1	40282452	40283254
chr1	40348965	40349195
chr1	40367311	40368185
chr1	40385178	40385580
chr1	40400019	40400544
chr1	40420010	40420440
chr1	40420528	40421140
chr1	40420528	40421140
chr1	40421339	40421566
chr1	40439011	40439643
chr1	40497964	40498284
chr1	40530653	40531034
chr1	40544217	40544552
chr1	40550404	40550737
chr1	40609623	40610281
chr1	40618741	40619103
chr1	40627437	40627684
chr1	40723516	40723772
chr1	40771214	40771436
chr1	40780931	40781322
chr1	40804196	40804771
chr1	40870322	40870923
chr1	40998572	40998865
chr1	41057855	41058245
chr1	41077979	41078324
chr1	41090840	41091039
chr1	41134457	41134903
chr1	41239907	41240204
chr1	41314225	41314776
chr1	41315374	41316038
chr1	41326461	41326722
chr1	41328178	41328664
chr1	41414353	41415024
chr1	41417928	41418528
chr1	41582918	41583165
chr1	41733831	41734447
chr1	41748387	41748844
chr1	41779413	41779631
chr1	41788568	41789126
chr1	41882556	41883114
chr1	41898279	41898746
chr1	41981783	41982163
chr1	42039731	42040455
chr1	42128097	42128714
chr1	42128097	42128714
chr1	42192594	42192807
chr1	42193115	42193412
chr1	42204552	42205036
chr1	42217802	42218151
chr1	42261095	42261339
chr1	42268537	42269064
chr1	42277684	42278051
chr1	42501182	42501709
chr1	42612495	42613032
chr1	42638838	42639360
chr1	42642653	42643018
chr1	42780148	42780533
chr1	42800874	42801221
chr1	42809979	42810326
chr1	42977319	42977604
chr1	43043627	43044152
chr1	43123738	43124099
chr1	43196783	43197060
chr1	43202921	43203243
chr1	43212785	43213149
chr1	43222726	43222946
chr1	43243555	43244129
chr1	43379056	43379527
chr1	43388626	43389067
chr1	43396743	43397422
chr1	43397658	43398010
chr1	43423879	43424111
chr1	43538814	43539694
chr1	43692908	43693615
chr1	43703784	43704173
chr1	43823716	43823963
chr1	43833892	43834236
chr1	43880109	43880621
chr1	43994823	43995314
chr1	44229113	44229801
chr1	44247161	44247887
chr1	44247161	44247887
chr1	44299464	44300466
chr1	44299464	44300466
chr1	44300675	44301037
chr1	44303833	44304032
chr1	44318780	44319116
chr1	44319398	44319600
chr1	44399873	44400129
chr1	44400342	44400710
chr1	44411994	44412400
chr1	44460552	44460791
chr1	44471332	44471893
chr1	44502209	44502552
chr1	44513236	44513702
chr1	44557930	44558262
chr1	44678935	44679163
chr1	44683422	44683963
chr1	44843889	44844256
chr1	45060600	45061162
chr1	45118348	45118896
chr1	45121248	45121697
chr1	45142914	45143137
chr1	45173602	45173927
chr1	45180661	45181128
chr1	45194975	45195333
chr1	45197052	45197286
chr1	45251803	45252164
chr1	45259372	45259749
chr1	45265361	45265873
chr1	45266057	45266316
chr1	45285097	45285433
chr1	45301553	45301964
chr1	45480136	45480722
chr1	45484353	45484679
chr1	45765707	45766304
chr1	45769548	45769975
chr1	45825455	45826137
chr1	45949215	45949497
chr1	45958553	45959120
chr1	45978279	45978672
chr1	45987318	45987643
chr1	46035491	46036100
chr1	46049865	46050064
chr1	46215985	46216748
chr1	46215985	46216748
chr1	46309223	46309565
chr1	46347229	46347620
chr1	46483569	46483898
chr1	46502606	46503302
chr1	46509287	46509542
chr1	46598173	46598390
chr1	46644828	46645570
chr1	46663734	46664046
chr1	46689085	46689583
chr1	46767707	46768103
chr1	46799206	46799546
chr1	46806319	46806597
chr1	46813735	46814127
chr1	46872017	46872405
chr1	46908043	46908574
chr1	46908043	46908574
chr1	46912519	46913012
chr1	46943099	46943669
chr1	46993365	46994073
chr1	46998547	46998836
chr1	47000792	47001078
chr1	47013672	47013942
chr1	47069614	47069903
chr1	47082251	47082510
chr1	47088249	47088479
chr1	47134058	47134278
chr1	47190872	47191230
chr1	47213471	47213749
chr1	47341742	47342273
chr1	47343990	47344371
chr1	47400643	47400899
chr1	47456683	47457037
chr1	47554999	47555361
chr1	47557001	47557532
chr1	47639474	47639805
chr1	47640992	47641340
chr1	47644825	47645225
chr1	47658567	47659100
chr1	47728482	47728832
chr1	47854453	47854946
chr1	47898089	47898457
chr1	47902142	47902491
chr1	47903390	47903812
chr1	47993392	47993749
chr1	47995261	47995588
chr1	48175962	48176527
chr1	48191888	48192265
chr1	48204309	48204698
chr1	48221106	48221372
chr1	48463313	48463669
chr1	48526842	48527182
chr1	48559444	48559720
chr1	48575100	48575744
chr1	48642801	48643048
chr1	48667750	48668165
chr1	48669058	48669267
chr1	48702360	48702882
chr1	48916226	48916603
chr1	48963731	48964092
chr1	48996382	48996714
chr1	49018191	49018480
chr1	49038303	49038947
chr1	49082431	49082691
chr1	49125555	49125757
chr1	49127428	49127699
chr1	49143058	49143316
chr1	49154122	49154409
chr1	49162575	49163163
chr1	49283059	49283558
chr1	49336354	49336616
chr1	49381761	49382601
chr1	49381761	49382601
chr1	50230278	50230477
chr1	50230616	50231093
chr1	50546638	50547138
chr1	50737586	50737989
chr1	50798510	50799013
chr1	50799236	50799519
chr1	50814197	50814727
chr1	50834000	50834734
chr1	50835594	50835926
chr1	51071137	51071496
chr1	51086347	51086599
chr1	51169739	51170031
chr1	51215741	51216004
chr1	51240470	51240841
chr1	51339120	51339699
chr1	51395140	51395411
chr1	51425995	51426205
chr1	51433682	51434115
chr1	51524378	51524789
chr1	51554194	51554522
chr1	51654907	51655453
chr1	51657885	51658266
chr1	51762223	51762830
chr1	52000701	52001008
chr1	52093418	52093709
chr1	52234655	52234982
chr1	52362560	52363077
chr1	52391909	52392137
chr1	52467685	52468307
chr1	52593130	52593635
chr1	52607557	52608184
chr1	52761885	52762277
chr1	52814386	52814588
chr1	52834060	52834286
chr1	52870491	52870705
chr1	53018349	53018850
chr1	53019091	53019507
chr1	53067895	53068386
chr1	53102698	53103054
chr1	53131982	53132321
chr1	53151667	53152250
chr1	53166627	53166930
chr1	53213825	53214072
chr1	53291508	53291833
chr1	53370573	53371031
chr1	53387227	53387594
chr1	53647677	53648028
chr1	53651315	53651715
chr1	53743922	53744421
chr1	53858807	53859336
chr1	53910280	53910651
chr1	53951145	53951702
chr1	54147817	54148016
chr1	54181252	54181484
chr1	54220283	54220716
chr1	54326566	54327095
chr1	54344269	54344584
chr1	54412067	54412304
chr1	54414547	54415047
chr1	54425197	54425675
chr1	54535775	54536158
chr1	54547359	54547604
chr1	54587263	54587631
chr1	54647472	54647727
chr1	54776654	54777259
chr1	54801171	54801558
chr1	54871135	54871430
chr1	54871664	54872223
chr1	54953795	54954169
chr1	54954860	54955500
chr1	55007592	55008148
chr1	55007592	55008148
chr1	55137704	55138161
chr1	55257362	55257922
chr1	55275919	55276499
chr1	55410771	55411342
chr1	55416344	55416913
chr1	55461795	55462431
chr1	55487664	55488074
chr1	55606210	55606625
chr1	55680594	55681204
chr1	55680594	55681204
chr1	55680594	55681204
chr1	55743068	55743588
chr1	55750486	55750962
chr1	55803703	55804175
chr1	55841331	55841855
chr1	55844213	55844556
chr1	55944441	55944856
chr1	56167793	56168058
chr1	56358870	56359150
chr1	57045163	57045603
chr1	57050363	57051122
chr1	57174971	57175262
chr1	57286458	57287072
chr1	57297554	57297972
chr1	58512976	58513257
chr1	58531356	58531602
chr1	58621036	58621354
chr1	58628603	58628981
chr1	58981508	58982043
chr1	59012261	59012729
chr1	59118073	59118610
chr1	59165521	59165878
chr1	59205547	59206153
chr1	59234817	59235253
chr1	59247434	59247829
chr1	59247978	59248371
chr1	59249375	59249663
chr1	59249981	59250372
chr1	59250716	59251347
chr1	59280940	59281154
chr1	59281871	59282273
chr1	59369420	59369968
chr1	59612515	59613016
chr1	59612515	59613016
chr1	59755819	59756179
chr1	59758298	59758608
chr1	59762118	59762317
chr1	59762662	59763168
chr1	59762662	59763168
chr1	59942989	59943326
chr1	59972730	59972929
chr1	60131895	60132114
chr1	60162295	60162693
chr1	60162965	60163352
chr1	60164471	60165261
chr1	60225008	60225507
chr1	60345265	60345644
chr1	60368952	60369177
chr1	60412770	60413347
chr1	60437074	60437578
chr1	60442532	60442945
chr1	60622583	60622942
chr1	60747019	60747593
chr1	60891225	60891492
chr1	61041317	61041580
chr1	61230782	61231233
chr1	61314291	61314710
chr1	61444685	61445045
chr1	61508566	61509028
chr1	61515569	61516091
chr1	61803882	61804239
chr1	61918926	61919404
chr1	62054319	62054684
chr1	62107364	62107752
chr1	62317570	62318155
chr1	62319293	62319530
chr1	62416188	62416469
chr1	62536012	62536384
chr1	62548472	62548733
chr1	62596761	62597103
chr1	62601492	62601691
chr1	62609937	62610221
chr1	62641252	62641861
chr1	62759955	62760254
chr1	62801361	62801589
chr1	62872899	62873455
chr1	62973913	62974235
chr1	62996255	62996701
chr1	63211945	63212551
chr1	63225238	63225440
chr1	63307279	63307676
chr1	63428887	63429453
chr1	63470654	63470886
chr1	63614662	63615049
chr1	63782615	63783092
chr1	63793298	63793584
chr1	63907204	63907637
chr1	64003673	64003875
chr1	64023154	64023379
chr1	64081520	64082127
chr1	64140189	64140466
chr1	64157630	64158020
chr1	64602730	64603117
chr1	64708761	64709003
chr1	64711931	64712373
chr1	64734745	64735351
chr1	65152487	65152711
chr1	65289643	65290212
chr1	65329857	65330176
chr1	65431575	65431823
chr1	65468200	65468413
chr1	65486510	65486739
chr1	65507098	65507466
chr1	65525655	65526015
chr1	65541035	65541413
chr1	65674754	65675285
chr1	65681294	65681621
chr1	65701658	65702087
chr1	65720128	65720360
chr1	65896846	65897178
chr1	65925099	65925323
chr1	66153131	66153753
chr1	66162380	66162788
chr1	66183632	66183873
chr1	66424553	66425008
chr1	66708307	66708739
chr1	66719003	66719622
chr1	66801749	66801990
chr1	66839040	66839265
chr1	66911854	66912552
chr1	66969468	66969886
chr1	67191572	67192084
chr1	67217741	67218186
chr1	67230712	67231130
chr1	67461795	67462305
chr1	67614675	67615204
chr1	67699782	67700003
chr1	67813486	67813761
chr1	67966081	67966498
chr1	67998081	67998429
chr1	68001118	68001457
chr1	68027360	68027866
chr1	68225791	68226283
chr1	68231844	68232392
chr1	68315780	68316402
chr1	68315780	68316402
chr1	68319343	68319795
chr1	68577469	68577857
chr1	68582370	68582954
chr1	68585867	68586418
chr1	68627576	68627908
chr1	68808228	68808797
chr1	68811847	68812220
chr1	68908642	68909039
chr1	68936098	68936522
chr1	69065808	69066144
chr1	69771409	69771670
chr1	70166426	70166819
chr1	70203063	70203624
chr1	70500157	70500512
chr1	70598695	70599198
chr1	70953368	70953926
chr1	70975709	70976123
chr1	70994466	70994822
chr1	71150994	71151450
chr1	71210900	71211232
chr1	71332290	71332577
chr1	71361897	71362226
chr1	71444321	71444632
chr1	71512064	71512291
chr1	71515638	71516043
chr1	71559664	71559986
chr1	71662420	71662821
chr1	71809750	71809976
chr1	71987348	71987685
chr1	72053702	72054005
chr1	72503444	72503688
chr1	72652449	72652775
chr1	72746939	72747138
chr1	72748053	72748754
chr1	72748053	72748754
chr1	72749956	72750631
chr1	72749956	72750631
chr1	73088904	73089461
chr1	73101431	73101737
chr1	74140586	74140947
chr1	74464009	74464377
chr1	74934711	74935017
chr1	74969824	74970092
chr1	75155310	75155846
chr1	75199425	75199683
chr1	75237687	75238004
chr1	75669258	75669753
chr1	75699061	75699547
chr1	75731401	75731899
chr1	75844517	75844728
chr1	76098003	76098394
chr1	76190239	76190545
chr1	76308245	76308565
chr1	76374319	76374729
chr1	76457241	76457596
chr1	76500810	76501162
chr1	76619821	76620744
chr1	76619821	76620744
chr1	76796624	76797154
chr1	77333745	77334377
chr1	77366878	77367262
chr1	77404767	77405124
chr1	77591726	77592273
chr1	77609142	77609503
chr1	77613910	77614368
chr1	77684880	77685249
chr1	77778281	77778480
chr1	77779183	77779498
chr1	77878120	77878405
chr1	77999097	77999763
chr1	78149042	78149397
chr1	78366190	78366715
chr1	78445046	78445374
chr1	78580077	78580420
chr1	78596511	78596863
chr1	78610751	78611311
chr1	78799163	78799464
chr1	79072943	79073349
chr1	79083247	79083626
chr1	79141912	79142390
chr1	79305412	79306005
chr1	79663165	79663385
chr1	79725453	79725826
chr1	79962867	79963281
chr1	80683127	80683448
chr1	80683844	80684193
chr1	81771664	81772005
chr1	82015263	82015607
chr1	82266104	82266303
chr1	82268515	82269011
chr1	84011221	84011499
chr1	84049323	84049605
chr1	84322809	84323194
chr1	84326220	84326426
chr1	84397376	84397820
chr1	84588502	84588802
chr1	84606921	84607407
chr1	84899444	84899803
chr1	84907886	84908307
chr1	85007444	85007697
chr1	85086282	85086932
chr1	85219054	85219583
chr1	85237675	85238410
chr1	85358769	85358968
chr1	85401543	85402247
chr1	85410380	85411090
chr1	85439297	85439729
chr1	85493317	85493733
chr1	85575100	85575481
chr1	85720275	85720794
chr1	85725254	85725606
chr1	85773826	85774648
chr1	85810029	85810239
chr1	86046973	86047175
chr1	86078856	86079058
chr1	86483980	86484276
chr1	86845974	86846628
chr1	86845974	86846628
chr1	86885033	86885331
chr1	86965719	86965989
chr1	86973699	86974004
chr1	87153304	87153538
chr1	87170037	87170417
chr1	87207622	87207961
chr1	87246684	87247003
chr1	87299178	87299693
chr1	87430858	87431286
chr1	87490917	87491162
chr1	87549869	87550265
chr1	87597431	87597884
chr1	87617449	87618069
chr1	87745927	87746191
chr1	87758621	87759101
chr1	87791718	87792051
chr1	87800899	87801356
chr1	88419336	88419781
chr1	88527183	88527489
chr1	88646221	88646624
chr1	88768799	88769151
chr1	89061072	89061408
chr1	89073911	89074135
chr1	89149833	89150227
chr1	89202348	89202937
chr1	89266114	89266457
chr1	89343045	89343387
chr1	89439264	89439689
chr1	89449547	89449914
chr1	89464374	89464931
chr1	89823691	89824217
chr1	89920492	89921069
chr1	89948838	89949234
chr1	89985408	89985762
chr1	90064582	90064937
chr1	90098350	90099208
chr1	90098350	90099208
chr1	90135805	90136009
chr1	90158429	90158640
chr1	90223107	90223456
chr1	90228242	90229010
chr1	90246262	90246611
chr1	90270188	90270703
chr1	90308838	90309233
chr1	90452692	90453119
chr1	90511597	90511917
chr1	90580127	90580505
chr1	90598665	90598974
chr1	91044825	91045191
chr1	91186992	91187379
chr1	91317047	91317293
chr1	91430000	91430338
chr1	91630628	91631157
chr1	91631719	91632060
chr1	91744104	91744647
chr1	91748284	91748659
chr1	91852732	91853220
chr1	91906496	91906740
chr1	91966860	91967190
chr1	91977027	91977345
chr1	91995452	91995861
chr1	92295837	92296192
chr1	92348947	92349237
chr1	92351197	92351777
chr1	92392641	92393184
chr1	92463214	92463560
chr1	92756700	92757270
chr1	92756700	92757270
chr1	92775666	92776082
chr1	92927360	92927595
chr1	92949277	92949626
chr1	92951408	92951978
chr1	92951408	92951978
chr1	92952364	92952840
chr1	93064734	93065063
chr1	93088730	93089123
chr1	93214601	93214977
chr1	93283941	93284211
chr1	93297391	93297683
chr1	93324393	93325055
chr1	93425903	93426305
chr1	93434069	93434321
chr1	93459568	93460062
chr1	93487132	93487626
chr1	93527748	93528045
chr1	93546010	93546327
chr1	93770197	93770621
chr1	93811201	93811441
chr1	93903575	93903979
chr1	93913597	93913869
chr1	94095024	94095615
chr1	94097259	94097595
chr1	94147202	94147563
chr1	94200615	94200842
chr1	94224552	94224960
chr1	94279263	94279932
chr1	94309529	94310157
chr1	94309529	94310157
chr1	94311746	94311945
chr1	94312972	94313218
chr1	94316318	94316634
chr1	94339595	94339960
chr1	94374869	94375402
chr1	94491527	94491798
chr1	94505117	94505434
chr1	94511148	94511689
chr1	94527003	94527397
chr1	94706431	94706634
chr1	94801082	94801788
chr1	94804847	94805107
chr1	94883933	94884301
chr1	94929247	94929620
chr1	94947062	94947450
chr1	94979700	94980067
chr1	94987910	94988268
chr1	95006934	95007483
chr1	95067819	95068304
chr1	95179257	95179583
chr1	95207113	95207422
chr1	95258011	95258380
chr1	95267407	95267933
chr1	95271158	95271736
chr1	95285712	95285928
chr1	95319950	95320416
chr1	95507059	95507473
chr1	95508901	95509335
chr1	95582305	95582544
chr1	95699479	95699890
chr1	95774589	95774951
chr1	95916660	95916957
chr1	96259561	96259762
chr1	96382218	96382546
chr1	96701555	96702336
chr1	96931111	96931343
chr1	96989761	96990011
chr1	97061879	97062079
chr1	97307802	97308128
chr1	97311018	97311335
chr1	97338402	97338633
chr1	97432132	97432656
chr1	97603868	97604222
chr1	97652031	97652267
chr1	97709620	97709884
chr1	97991103	97991402
chr1	98285974	98286356
chr1	98386312	98386901
chr1	98516566	98516993
chr1	98519452	98520015
chr1	98789693	98789969
chr1	98933298	98934050
chr1	98933298	98934050
chr1	99259878	99260254
chr1	99645867	99646247
chr1	99946913	99947313
chr1	100151286	100151572
chr1	100173061	100173473
chr1	100202543	100202938
chr1	100274204	100274763
chr1	100500015	100500378
chr1	100600509	100600720
chr1	100816663	100817029
chr1	100818613	100818812
chr1	100921198	100921436
chr1	100924832	100925440
chr1	100929294	100929870
chr1	100988713	100988957
chr1	100996438	100996665
chr1	101004723	101005142
chr1	101009212	101009555
chr1	101072046	101072387
chr1	101235920	101236144
chr1	101300628	101300903
chr1	101331860	101332241
chr1	101333825	101334263
chr1	101386724	101387032
chr1	101602404	101603013
chr1	101704293	101704680
chr1	101753712	101754362
chr1	101774825	101775288
chr1	101822766	101823293
chr1	101972182	101972445
chr1	101985834	101986358
chr1	102118997	102119419
chr1	102285649	102286146
chr1	102459374	102459621
chr1	102657280	102657648
chr1	102899967	102900404
chr1	103016395	103016717
chr1	103256619	103256828
chr1	103436016	103436412
chr1	103571933	103572783
chr1	103571933	103572783
chr1	103571933	103572783
chr1	103626053	103626252
chr1	104003648	104004173
chr1	104057474	104057909
chr1	104068612	104069025
chr1	104331020	104331532
chr1	104491152	104491547
chr1	104663168	104663513
chr1	104674979	104675329
chr1	105179266	105179526
chr1	105190845	105191185
chr1	105323133	105323563
chr1	105680058	105680394
chr1	106151366	106151691
chr1	106336120	106336538
chr1	106810696	106811069
chr1	107599507	107600206
chr1	107599507	107600206
chr1	107684633	107685042
chr1	107819659	107819992
chr1	107973294	107973635
chr1	108072022	108072530
chr1	108113274	108113622
chr1	108291205	108291440
chr1	108292978	108293329
chr1	108324825	108325460
chr1	108330029	108330286
chr1	108479168	108479455
chr1	108483694	108484113
chr1	108506569	108506912
chr1	108506569	108506912
chr1	108507940	108508704
chr1	108559119	108559372
chr1	108592213	108592467
chr1	108668061	108668540
chr1	108757335	108757681
chr1	108815443	108815736
chr1	108963952	108964187
chr1	109054993	109055715
chr1	109102481	109102826
chr1	109104350	109104725
chr1	109112737	109113131
chr1	109186105	109186514
chr1	109234940	109235691
chr1	109234940	109235691
chr1	109289008	109289398
chr1	109370830	109371187
chr1	109440497	109441094
chr1	109505730	109505929
chr1	109583909	109584163
chr1	109642482	109642874
chr1	109654633	109655021
chr1	109655275	109655649
chr1	109736084	109736666
chr1	109743785	109744251
chr1	109806216	109806713
chr1	109820077	109820543
chr1	109826059	109826356
chr1	109940176	109940393
chr1	109941804	109942390
chr1	110033281	110033550
chr1	110036485	110036813
chr1	110041028	110041259
chr1	110042668	110042884
chr1	110074859	110075822
chr1	110074859	110075822
chr1	110088897	110089287
chr1	110091201	110091586
chr1	110172894	110173241
chr1	110182906	110183237
chr1	110185964	110186343
chr1	110316034	110316675
chr1	110319432	110320061
chr1	110331720	110332030
chr1	110333286	110333766
chr1	110359066	110359434
chr1	110359066	110359434
chr1	110453504	110453712
chr1	110466102	110466423
chr1	110523317	110523562
chr1	110526596	110527678
chr1	110526596	110527678
chr1	110554205	110554547
chr1	110572274	110572479
chr1	110596422	110597056
chr1	110630743	110631059
chr1	110648607	110649107
chr1	110659024	110659415
chr1	110739565	110739932
chr1	110745638	110746121
chr1	110750396	110751047
chr1	110854980	110855586
chr1	110950227	110950460
chr1	110955168	110955547
chr1	111002598	111003256
chr1	111038366	111039019
chr1	111067102	111067672
chr1	111097993	111098194
chr1	111158204	111158736
chr1	111161932	111162366
chr1	111173404	111173981
chr1	111217079	111217279
chr1	111308526	111309021
chr1	111323308	111323874
chr1	111325741	111326282
chr1	111372590	111372848
chr1	111534973	111535253
chr1	111573212	111573460
chr1	111574995	111575194
chr1	111682579	111682987
chr1	111735749	111735954
chr1	111745514	111745715
chr1	111746334	111746672
chr1	111764152	111765012
chr1	111765366	111765946
chr1	111876771	111877138
chr1	111888723	111888937
chr1	111942288	111942790
chr1	111984149	111984542
chr1	112024251	112024828
chr1	112032264	112032516
chr1	112050072	112050649
chr1	112050769	112051237
chr1	112198867	112199382
chr1	112257548	112258035
chr1	112289783	112290236
chr1	112297968	112298505
chr1	112312156	112312541
chr1	112841217	112841609
chr1	112879601	112879930
chr1	112901457	112901830
chr1	112912252	112912666
chr1	112933453	112933972
chr1	113008758	113009078
chr1	113044480	113044809
chr1	113157068	113157418
chr1	113162481	113162838
chr1	113249714	113250275
chr1	113258896	113259474
chr1	113261359	113261697
chr1	113346603	113347166
chr1	113351830	113352389
chr1	113423582	113423964
chr1	113498253	113498856
chr1	113585190	113585628
chr1	113615214	113615752
chr1	113683127	113683677
chr1	113995614	113995849
chr1	114220432	114220869
chr1	114354437	114354700
chr1	114378363	114378718
chr1	114446924	114448113
chr1	114446924	114448113
chr1	114446924	114448113
chr1	114472395	114472983
chr1	114472395	114472983
chr1	114519637	114519838
chr1	114521374	114522295
chr1	114575967	114576405
chr1	114583008	114583301
chr1	114583445	114583703
chr1	114631084	114631459
chr1	114695296	114695603
chr1	114762096	114762354
chr1	114825163	114825774
chr1	114889089	114889597
chr1	114970746	114971003
chr1	115101155	115101514
chr1	115212775	115213056
chr1	115214062	115214302
chr1	115300619	115300963
chr1	115322931	115323616
chr1	115322931	115323616
chr1	115499142	115499517
chr1	115521968	115522338
chr1	115584295	115584538
chr1	115595111	115595418
chr1	115655107	115655782
chr1	115681526	115682120
chr1	115817924	115818239
chr1	116012209	116012656
chr1	116049783	116050003
chr1	116088814	116089050
chr1	116138332	116138801
chr1	116150820	116151198
chr1	116249482	116249727
chr1	116260180	116260552
chr1	116307213	116307501
chr1	116314273	116314860
chr1	116350401	116350830
chr1	116422641	116422891
chr1	116518634	116518849
chr1	116523958	116524371
chr1	116563265	116563638
chr1	116681661	116682288
chr1	116681661	116682288
chr1	116694657	116695023
chr1	116710956	116711303
chr1	116903478	116903723
chr1	117027683	117028229
chr1	117041417	117042036
chr1	117112958	117113248
chr1	117117258	117117722
chr1	117267462	117267750
chr1	117279924	117280474
chr1	117306855	117307062
chr1	117360175	117360607
chr1	117424461	117424660
chr1	117452446	117452790
chr1	117477545	117477785
chr1	117533343	117533716
chr1	117549938	117550173
chr1	117551802	117552071
chr1	117597655	117598311
chr1	117610417	117610815
chr1	117671232	117671498
chr1	117827189	117827573
chr1	117909284	117909858
chr1	117909284	117909858
chr1	118055377	118055908
chr1	118077638	118078163
chr1	118148692	118148967
chr1	118214686	118214893
chr1	118217181	118217475
chr1	118256596	118256817
chr1	118296608	118297045
chr1	118301412	118301816
chr1	118438122	118438500
chr1	118620028	118620255
chr1	118693983	118694377
chr1	118696924	118697196
chr1	118766053	118766311
chr1	118790278	118790517
chr1	119106756	119107209
chr1	119106756	119107209
chr1	119385446	119385818
chr1	119544088	119544335
chr1	119551161	119551676
chr1	119682609	119682817
chr1	119818114	119818439
chr1	119829268	119829786
chr1	119909949	119910502
chr1	119992675	119992970
chr1	120018517	120018818
chr1	120092273	120092749
chr1	120125468	120125899
chr1	120154223	120154774
chr1	120156386	120157004
chr1	120205762	120206132
chr1	120218061	120218481
chr1	120286716	120287291
chr1	120351632	120351949
chr1	120413557	120413938
chr1	120428853	120429171
chr1	120491268	120491826
chr1	120510602	120511010
chr1	120543827	120544184
chr1	120601373	120601703
chr1	120611146	120612756
chr1	120611146	120612756
chr1	120611146	120612756
chr1	120674546	120674837
chr1	120685454	120685656
chr1	120687257	120687552
chr1	120688069	120688738
chr1	120751591	120752094
chr1	120798153	120798540
chr1	120808144	120808466
chr1	120835589	120836287
chr1	120835589	120836287
chr1	120836472	120836916
chr1	120836472	120836916
chr1	120837063	120838275
chr1	120837063	120838275
chr1	120838946	120839486
chr1	120838946	120839486
chr1	120839834	120840073
chr1	120858597	120858838
chr1	120865931	120866435
chr1	120867060	120867339
chr1	120874087	120874779
chr1	120925386	120926445
chr1	120925386	120926445
chr1	120930361	120930994
chr1	120934466	120934679
chr1	121103223	121104044
chr1	121103223	121104044
chr1	121103223	121104044
chr1	121104451	121104745
chr1	121107594	121107805
chr1	121189171	121189499
chr1	121253361	121254175
chr1	121258460	121258728
chr1	121261132	121261669
chr1	121261132	121261669
chr1	121484412	121485431
chr1	142585968	142586526
chr1	142923472	142924084
chr1	143500036	143500558
chr1	143646072	143646400
chr1	143656126	143656757
chr1	143686957	143687219
chr1	143743358	143744231
chr1	143743358	143744231
chr1	143884760	143885062
chr1	143885705	143886271
chr1	143893278	143893484
chr1	143912688	143913122
chr1	143913721	143914467
chr1	143913721	143914467
chr1	143914553	143915052
chr1	143915295	143916089
chr1	143915295	143916089
chr1	143943584	143943954
chr1	143950471	143950937
chr1	143953360	143953894
chr1	143992604	143992997
chr1	144000213	144000853
chr1	144010570	144010950
chr1	144090499	144091295
chr1	144090499	144091295
chr1	144091571	144091943
chr1	144094717	144095058
chr1	144146740	144147022
chr1	144310800	144311045
chr1	144341003	144341292
chr1	144535276	144535531
chr1	144567733	144568277
chr1	144572559	144572975
chr1	144582144	144582660
chr1	144593361	144593921
chr1	144621317	144621698
chr1	144811715	144811916
chr1	144917987	144918625
chr1	144931937	144932686
chr1	144931937	144932686
chr1	144972894	144973094
chr1	144989378	144990093
chr1	144989378	144990093
chr1	145014415	145015102
chr1	145039715	145040008
chr1	145058747	145059356
chr1	145126784	145127314
chr1	145128049	145128272
chr1	145129734	145130292
chr1	145138874	145140014
chr1	145138874	145140014
chr1	145138874	145140014
chr1	145144568	145144787
chr1	145152970	145153242
chr1	145208679	145210276
chr1	145208679	145210276
chr1	145219723	145220097
chr1	145227640	145227931
chr1	145277202	145277578
chr1	145281518	145282090
chr1	145293136	145293646
chr1	145299651	145300009
chr1	145395411	145395785
chr1	145396716	145397031
chr1	145397746	145398111
chr1	145399107	145399497
chr1	145421621	145422247
chr1	145427428	145427770
chr1	145456874	145457613
chr1	145507714	145507929
chr1	145524724	145525025
chr1	145542658	145543234
chr1	145588501	145588831
chr1	145589200	145589616
chr1	145713546	145714262
chr1	146011487	146012060
chr1	146050984	146051228
chr1	146244477	146244785
chr1	146250749	146251086
chr1	146395286	146395487
chr1	146401658	146401888
chr1	146555829	146556051
chr1	146569887	146570296
[truncated: 37,705 more rows]

## Sheet: 2_STAG1_ChIP_Peaks (STAG2-WT)
Genomic Coordinates of STAG1 ChIP Peaks called in STAG2-WT cells
chr	start	end
chr1	11174	11417
chr1	237623	237932
chr1	416584	416827
chr1	521406	521725
chr1	544707	544906
chr1	713621	714524
chr1	762521	762975
chr1	840005	840315
chr1	877115	877519
chr1	919579	919885
chr1	968377	968646
chr1	1051155	1051925
chr1	1051155	1051925
chr1	1057498	1057845
chr1	1167347	1167656
chr1	1185615	1185856
chr1	1243065	1244161
chr1	1243065	1244161
chr1	1259703	1260165
chr1	1284674	1285426
chr1	1284674	1285426
chr1	1310566	1310995
chr1	1333440	1333844
chr1	1334594	1335102
chr1	1342492	1342794
chr1	1343066	1343388
chr1	1376348	1376582
chr1	1406807	1407466
chr1	1440888	1441087
chr1	1446926	1447766
chr1	1509515	1510731
chr1	1509515	1510731
chr1	1550501	1551825
chr1	1550501	1551825
chr1	1550501	1551825
chr1	1590057	1590916
chr1	1624187	1624474
chr1	1655410	1656217
chr1	1709719	1710044
chr1	1837701	1837965
chr1	1840458	1840844
chr1	1891535	1891807
chr1	1976255	1976561
chr1	1977946	1978178
chr1	2064969	2065371
chr1	2111761	2112148
chr1	2120786	2121373
chr1	2126602	2126994
chr1	2159217	2159530
chr1	2232447	2232795
chr1	2313205	2313499
chr1	2323014	2323351
chr1	2343720	2344546
chr1	2345838	2346216
chr1	2457525	2457906
chr1	2477737	2477985
chr1	3341255	3341605
chr1	3369698	3370021
chr1	3407843	3408090
chr1	3481839	3482177
chr1	3541462	3541715
chr1	3566424	3566847
chr1	3641010	3641278
chr1	3773819	3774063
chr1	3816620	3817028
chr1	5805884	5806189
chr1	6035320	6035519
chr1	6052372	6052677
chr1	6086217	6086435
chr1	6168978	6169224
chr1	6268882	6269169
chr1	6295823	6296153
chr1	6305181	6305410
chr1	6306851	6307103
chr1	6320123	6320332
chr1	6403600	6403810
chr1	6453221	6454132
chr1	6453221	6454132
chr1	6464830	6465029
chr1	6549960	6550183
chr1	6639870	6640248
chr1	6661760	6662052
chr1	6662608	6663333
chr1	6673536	6673885
chr1	6685198	6685397
chr1	6761798	6762128
chr1	6780135	6780395
chr1	6844547	6844856
chr1	7268013	7268291
chr1	7278338	7278600
chr1	7707308	7707611
chr1	7727609	7727977
chr1	7729621	7729860
chr1	7764493	7764844
chr1	7831125	7831853
chr1	7844031	7844298
chr1	8013938	8014532
chr1	8042412	8042682
chr1	8374383	8374690
chr1	8409044	8409401
chr1	8621162	8621401
chr1	8909019	8909240
chr1	8978217	8978491
chr1	9161644	9161937
chr1	9170912	9171131
chr1	9242255	9242478
chr1	9327194	9327473
chr1	9349164	9349383
chr1	9488701	9489397
chr1	9551139	9551444
chr1	9599309	9599785
chr1	9648621	9649047
chr1	9687058	9687353
chr1	9927510	9927854
chr1	9934997	9935315
chr1	10092836	10093051
chr1	10213048	10213320
chr1	10270385	10270748
chr1	10398168	10398409
chr1	10458640	10458938
chr1	10488149	10488412
chr1	10554714	10554982
chr1	10567607	10567807
chr1	10574534	10574787
chr1	10927209	10927520
chr1	10969986	10970229
chr1	11021073	11021274
chr1	11046328	11046578
chr1	11097708	11098010
chr1	11159344	11159689
chr1	11380351	11380552
chr1	11702461	11702833
chr1	11705750	11706034
chr1	11710516	11710798
chr1	11740758	11741492
chr1	11779904	11780136
chr1	11809273	11809538
chr1	11898785	11899081
chr1	11994652	11994898
chr1	12040062	12040780
chr1	12091374	12091633
chr1	12166947	12167249
chr1	12178731	12179024
chr1	12184906	12185194
chr1	12268914	12269196
chr1	12289944	12290416
chr1	12374494	12374693
chr1	12677167	12677380
chr1	12679902	12680173
chr1	12719012	12719286
chr1	13992217	13992465
chr1	14286934	14287189
chr1	14292399	14292598
chr1	14933208	14933493
chr1	15373040	15373363
chr1	15426863	15427164
chr1	15455089	15455323
chr1	15599099	15599381
chr1	15631250	15631596
chr1	15735848	15736183
chr1	15757617	15757935
chr1	15850716	15851032
chr1	15851176	15851468
chr1	16010634	16010931
chr1	16067888	16068192
chr1	16118584	16118876
chr1	16162289	16162532
chr1	16173978	16174402
chr1	16302459	16302778
chr1	16321087	16321315
chr1	16335561	16335770
chr1	16359381	16359635
chr1	16382584	16382898
chr1	16405442	16405733
chr1	16514275	16514590
chr1	16563563	16564007
chr1	16678832	16679190
chr1	16693441	16694291
chr1	16693441	16694291
chr1	16840551	16841197
chr1	16840551	16841197
chr1	16947523	16947817
chr1	16971123	16971355
chr1	16993413	16993924
chr1	17036312	17036626
chr1	17066533	17067040
chr1	17222094	17222509
chr1	17278281	17278480
chr1	17338333	17338663
chr1	17386203	17386492
chr1	17452296	17452602
chr1	17563580	17563828
chr1	17746383	17746671
chr1	17764877	17765208
chr1	17820790	17821124
chr1	17933345	17933668
chr1	17980320	17980575
chr1	17988183	17988419
chr1	18249422	18249680
chr1	18902097	18902394
chr1	18923926	18924246
chr1	19201786	19201987
chr1	19210691	19210895
chr1	19239620	19239888
chr1	19536408	19537062
chr1	19567806	19568032
chr1	19578139	19578451
chr1	19638423	19638929
chr1	19668050	19668252
chr1	19670889	19671231
chr1	19908740	19909069
chr1	19923086	19923429
chr1	19977661	19977970
chr1	19980193	19980519
chr1	20208718	20209012
chr1	20244552	20244839
chr1	20301299	20301643
chr1	20427469	20427694
chr1	20478846	20479159
chr1	20539394	20539644
chr1	20756963	20757176
chr1	20812646	20813051
chr1	20820300	20820567
chr1	20834233	20834888
chr1	20848878	20849182
chr1	20901826	20902026
chr1	20966720	20966926
chr1	20987860	20988071
chr1	21022958	21023284
chr1	21113070	21113476
chr1	21521651	21521993
chr1	21558561	21558815
chr1	21581767	21581999
chr1	21694994	21695337
chr1	21922051	21922403
chr1	21985618	21985902
chr1	22109505	22109769
chr1	22290469	22290818
chr1	22379034	22379334
chr1	22458450	22458708
chr1	22743087	22743399
chr1	22746989	22747230
chr1	22778190	22778568
chr1	22968540	22968805
chr1	23256844	23257071
chr1	23302966	23303448
chr1	23425288	23425540
chr1	23495204	23495466
chr1	23670619	23670929
chr1	23694877	23695650
chr1	23694877	23695650
chr1	23866146	23866553
chr1	23888909	23889109
chr1	24069755	24070051
chr1	24104387	24105232
chr1	24117441	24117695
chr1	24127225	24127492
chr1	24136325	24136563
chr1	24243319	24243589
chr1	24285580	24285945
chr1	24525838	24526107
chr1	24717791	24718090
chr1	24718814	24719154
chr1	24741976	24742268
chr1	24969249	24970069
chr1	24969249	24970069
chr1	25015102	25015358
chr1	25157204	25157414
chr1	25161526	25161739
chr1	25174434	25174876
chr1	25258766	25259052
chr1	25566205	25566772
chr1	25566205	25566772
chr1	25573520	25574131
chr1	25573520	25574131
chr1	25616613	25616819
chr1	25729489	25729750
chr1	25756403	25756889
chr1	25756403	25756889
chr1	25934970	25935311
chr1	26137329	26137644
chr1	26185735	26186178
chr1	26202052	26202329
chr1	26221924	26222171
chr1	26232741	26233196
chr1	26324474	26324920
chr1	26362498	26362766
chr1	26431505	26431776
chr1	26438054	26438303
chr1	26496147	26496617
chr1	26606326	26606764
chr1	26648068	26648343
chr1	26690333	26690645
chr1	26717995	26718270
chr1	26758544	26759157
chr1	26798616	26798815
chr1	26827412	26827653
chr1	26928927	26929224
chr1	26947932	26948178
chr1	27021982	27022391
chr1	27115645	27115981
chr1	27204481	27204739
chr1	27216552	27216894
chr1	27248089	27248396
chr1	27320045	27320253
chr1	27371069	27371358
chr1	27423960	27424159
chr1	27429234	27429549
chr1	27560768	27561130
chr1	27627373	27627623
chr1	27648474	27649018
chr1	27692684	27692888
chr1	27718810	27719217
chr1	27721922	27722215
chr1	27883364	27883563
chr1	27895079	27895424
chr1	27932883	27933168
chr1	27986569	27986794
chr1	28052193	28052425
chr1	28184585	28184927
chr1	28241062	28241551
chr1	28417816	28418072
chr1	28535416	28535677
chr1	28562481	28562765
chr1	28575077	28575316
chr1	28585865	28586064
chr1	28655196	28655491
chr1	28696066	28696295
chr1	28845181	28845649
chr1	28908266	28908652
chr1	28929415	28929669
chr1	29063163	29063570
chr1	29203707	29204033
chr1	29208567	29208865
chr1	29529401	29529665
chr1	29557069	29557691
chr1	29562811	29563100
chr1	30265960	30266173
chr1	31180989	31181264
chr1	31190939	31191370
chr1	31191482	31191870
chr1	31192101	31192417
chr1	31255270	31255496
chr1	31274642	31274930
chr1	31402292	31402545
chr1	31654467	31654857
chr1	31656895	31657117
chr1	31769592	31770025
chr1	31867535	31867798
chr1	31895629	31895858
chr1	32014505	32014704
chr1	32029749	32029983
chr1	32110005	32111027
chr1	32110005	32111027
chr1	32129503	32129757
chr1	32211300	32211499
chr1	32254887	32255141
chr1	32281601	32281859
chr1	32403804	32404070
chr1	32429687	32430019
chr1	32671003	32671527
chr1	32681314	32681553
chr1	32817067	32817407
chr1	32859933	32860306
chr1	32879609	32879830
chr1	32913977	32914264
chr1	32966361	32966658
chr1	32986041	32986427
chr1	33116502	33116870
chr1	33177846	33178121
chr1	33342323	33342529
chr1	33399108	33399319
chr1	33430328	33430673
chr1	33551955	33552288
chr1	33814833	33815152
chr1	33833390	33833696
chr1	33936144	33936365
chr1	34078491	34078802
chr1	35063520	35063827
chr1	35208284	35208595
chr1	35318362	35318583
chr1	35544913	35545304
chr1	35657707	35657943
chr1	36010714	36010930
chr1	36023372	36023710
chr1	36034590	36034877
chr1	36106730	36107409
chr1	36181119	36181338
chr1	36192507	36192752
chr1	36234268	36234565
chr1	36240349	36240556
chr1	36348599	36348876
chr1	36396485	36397114
chr1	36554295	36554815
chr1	36565248	36565866
chr1	36565248	36565866
chr1	36600334	36600600
chr1	36614918	36615451
chr1	36689704	36690222
chr1	36863369	36863712
chr1	36886445	36886734
chr1	36929788	36930192
chr1	37041704	37041978
chr1	37169350	37169655
chr1	37789425	37789708
chr1	37899917	37900212
chr1	37920472	37920775
chr1	37939907	37940265
chr1	38027485	38027736
chr1	38061382	38061767
chr1	38148084	38148340
chr1	38155995	38156484
chr1	38157419	38157622
chr1	38157781	38158210
chr1	38325769	38326060
chr1	38411813	38412065
chr1	38455611	38455895
chr1	38478080	38478491
chr1	38506243	38506486
chr1	39283877	39284076
chr1	39301000	39301212
chr1	39491819	39492231
chr1	39492323	39492531
chr1	39564346	39564691
chr1	39658287	39658489
chr1	39724392	39724630
chr1	39874188	39874558
chr1	39980382	39980709
chr1	39981351	39981660
chr1	40004895	40005162
chr1	40042388	40042635
chr1	40071934	40072158
chr1	40105302	40105777
chr1	40235857	40236100
chr1	40253766	40253978
chr1	40254700	40254901
chr1	40282556	40282827
chr1	40367543	40367797
chr1	40385236	40385439
chr1	40439150	40439517
chr1	40506229	40506502
chr1	40544290	40544518
chr1	40550449	40550672
chr1	40609689	40609951
chr1	40626722	40627242
chr1	40804344	40804735
chr1	41134548	41134801
chr1	41314307	41314558
chr1	41315747	41315947
chr1	41418144	41418496
chr1	41444960	41445160
chr1	41733894	41734195
chr1	41748506	41748705
chr1	41788614	41788846
chr1	41882797	41883021
chr1	41898405	41898657
chr1	41981827	41982060
chr1	42039817	42040122
chr1	42612626	42612825
chr1	42800810	42801183
chr1	42922022	42922275
chr1	42928812	42929046
chr1	43043693	43043927
chr1	43232873	43233119
chr1	43379111	43379360
chr1	43389924	43390343
chr1	43539282	43539593
chr1	43693016	43693314
chr1	43994848	43995126
chr1	44173067	44173434
chr1	44229168	44229455
chr1	44412030	44412677
chr1	44440226	44440788
chr1	44471387	44471655
chr1	44495568	44495843
chr1	44502266	44502481
chr1	44513405	44513662
chr1	44843923	44844132
chr1	45060812	45061151
chr1	45097495	45097789
chr1	45118575	45118806
chr1	45139840	45140283
chr1	45205296	45205614
chr1	45240737	45241563
chr1	45266044	45266388
chr1	45279425	45279706
chr1	45480220	45480460
chr1	45769605	45769976
chr1	45805470	45806085
chr1	45825536	45825758
chr1	45965723	45966169
chr1	46035736	46036023
chr1	46152687	46152992
chr1	46215954	46216571
chr1	46269074	46269281
chr1	46347310	46347539
chr1	46502779	46503118
chr1	46645217	46645549
chr1	46689231	46689465
chr1	46768817	46769147
chr1	46806315	46806945
chr1	46806315	46806945
chr1	46813787	46814080
chr1	46872123	46872332
chr1	46912575	46912826
chr1	46943184	46943400
chr1	46993711	46993973
chr1	47323470	47323700
chr1	47341769	47342010
chr1	47557198	47557397
chr1	47644691	47645177
chr1	47658618	47658869
chr1	47780021	47780340
chr1	47799285	47800078
chr1	47799285	47800078
chr1	47854526	47854744
chr1	48176187	48176489
chr1	48575196	48575413
chr1	48937856	48938232
chr1	49038367	49038731
chr1	49242393	49242628
chr1	49283306	49283527
chr1	50737689	50737913
chr1	50798704	50798997
chr1	50814407	50814651
chr1	50834148	50834505
chr1	51425551	51426199
chr1	51434106	51434361
chr1	51443607	51443844
chr1	51524494	51524729
chr1	51655189	51655392
chr1	51701790	51702208
chr1	51762510	51762782
chr1	52344325	52345110
chr1	52362633	52362835
chr1	52498287	52498659
chr1	52593173	52593404
chr1	52831695	52831945
chr1	52869336	52869683
chr1	52870103	52870302
chr1	53019150	53019376
chr1	53151893	53152244
chr1	53651461	53651660
chr1	53703825	53704427
chr1	53743995	53744230
chr1	53791755	53792027
chr1	53910339	53910565
chr1	53951187	53951489
chr1	54303734	54304392
chr1	54303734	54304392
chr1	54326656	54326888
chr1	54411300	54411808
chr1	54518963	54519369
chr1	54535847	54536074
chr1	54587288	54587537
chr1	54955010	54955382
chr1	55007631	55007936
chr1	55137724	55137999
chr1	55257610	55257900
chr1	55276174	55276472
chr1	55410885	55411116
chr1	55416394	55416656
chr1	55462154	55462356
chr1	55487743	55487986
chr1	55606289	55606546
chr1	55743209	55743560
chr1	55750500	55750815
chr1	55841408	55841706
chr1	57044876	57045168
chr1	57050635	57050938
chr1	57286740	57287008
chr1	57297641	57297889
chr1	59012321	59012632
chr1	59118326	59118587
chr1	59250720	59250980
chr1	59369379	59369818
chr1	60164937	60165235
chr1	60225118	60225464
chr1	60413047	60413248
chr1	60437077	60437406
chr1	60442557	60442766
chr1	60622633	60622876
chr1	60747086	60747402
chr1	61314378	61314577
chr1	61508670	61508904
chr1	61515622	61515896
chr1	61919111	61919310
chr1	62317883	62318122
chr1	62641304	62641565
chr1	62873118	62873389
chr1	63212271	63212470
chr1	63249375	63249646
chr1	63907408	63907607
chr1	64059282	64059609
chr1	64081572	64081771
chr1	64157665	64157949
chr1	64712087	64712313
chr1	64734829	64735091
chr1	65432027	65432501
chr1	65468165	65468517
chr1	65532629	65533520
chr1	66153361	66153666
chr1	66424598	66424869
chr1	66708390	66708660
chr1	66719084	66719364
chr1	66801768	66801973
chr1	66912127	66912447
chr1	67395948	67396147
chr1	67895920	67896373
chr1	67966137	67966462
chr1	68150890	68151363
chr1	68152063	68152262
chr1	68226017	68226246
chr1	68582371	68582683
chr1	68585953	68586206
chr1	68808424	68808787
chr1	70598734	70598933
chr1	70671067	70671824
chr1	70686926	70687135
chr1	70820073	70820831
chr1	70953582	70953925
chr1	70975855	70976099
chr1	71151080	71151282
chr1	71515699	71516002
chr1	71987417	71987643
chr1	72748436	72748790
chr1	73089019	73089222
chr1	74464130	74464364
chr1	74663800	74663999
chr1	75155548	75155772
chr1	75669427	75669679
chr1	76190129	76190407
chr1	76251641	76251951
chr1	76619831	76620154
chr1	77591973	77592226
chr1	77609234	77609479
chr1	77613963	77614254
chr1	77999435	77999646
chr1	78148939	78149281
chr1	78366424	78366708
chr1	78444628	78445336
chr1	78444628	78445336
chr1	78580160	78580401
chr1	78596557	78596792
chr1	78610808	78611058
chr1	79073078	79073320
chr1	79305479	79305689
chr1	79962969	79963175
chr1	80683844	80684145
chr1	82268578	82268887
chr1	84543306	84543829
chr1	84945101	84945365
chr1	84972294	84972547
chr1	85086387	85086826
chr1	85155834	85156283
chr1	85219232	85219564
chr1	85238081	85238367
chr1	85401943	85402202
chr1	85410410	85410916
chr1	85725307	85725553
chr1	85741975	85742472
chr1	85773875	85774156
chr1	86046357	86046810
chr1	86861603	86861915
chr1	87170166	87170612
chr1	87597462	87597771
chr1	87617627	87617868
chr1	87801001	87801220
chr1	88646273	88646490
chr1	89149740	89150216
chr1	89356996	89357444
chr1	89458440	89458739
chr1	89920767	89921063
chr1	89990185	89990630
chr1	90098287	90098779
chr1	90228538	90228874
chr1	90270299	90270545
chr1	90460529	90460889
chr1	91487322	91487789
chr1	91630859	91631121
chr1	91852738	91853167
chr1	91977079	91977279
chr1	92351447	92351717
chr1	92392894	92393129
chr1	93088841	93089068
chr1	93297432	93297687
chr1	93324503	93324749
chr1	93426443	93426727
chr1	93645961	93646447
chr1	93770275	93770485
chr1	94095078	94095380
chr1	94279559	94279854
chr1	94311838	94312086
chr1	94312882	94313206
chr1	94316365	94316623
chr1	94344417	94344966
chr1	94375042	94375328
chr1	94713346	94713551
chr1	94801510	94801741
chr1	94929309	94929579
chr1	94947069	94947324
chr1	94979680	94979928
chr1	95267617	95267826
chr1	95271381	95271720
chr1	95319998	95320249
chr1	95508961	95509270
chr1	96826973	96827233
chr1	97187073	97187409
chr1	97432160	97432429
chr1	98286067	98286323
chr1	98516653	98516976
chr1	98519698	98520014
chr1	98933725	98933975
chr1	100173170	100173412
chr1	100503451	100503850
chr1	100598458	100598915
chr1	100925133	100925362
chr1	100929336	100929589
chr1	101333975	101334191
chr1	101704335	101704548
chr1	101754010	101754245
chr1	101985886	101986091
chr1	102285735	102285980
chr1	102657334	102657559
chr1	103436140	103436354
chr1	104003892	104004137
chr1	104057581	104057866
chr1	105323185	105323440
chr1	106336230	106336444
chr1	107599135	107599470
chr1	108072211	108072510
chr1	108324909	108325169
chr1	108668161	108668458
chr1	108742729	108742946
chr1	108757384	108757597
chr1	109055174	109055402
chr1	109102387	109102734
chr1	109112835	109113044
chr1	109203494	109204097
chr1	109203494	109204097
chr1	109289050	109289400
chr1	109440798	109440997
chr1	109505692	109506199
chr1	109505692	109506199
chr1	109618561	109618764
chr1	109736362	109736574
chr1	109806258	109806619
chr1	109820170	109820369
chr1	109940469	109940699
chr1	109942048	109942280
chr1	110074935	110075258
chr1	110075509	110075761
chr1	110088969	110089212
chr1	110091078	110091295
chr1	110186023	110186281
chr1	110316312	110316626
chr1	110319496	110319829
chr1	110527037	110527464
chr1	110554262	110554473
chr1	110596488	110596793
chr1	110745699	110745898
chr1	110752491	110753283
chr1	110752491	110753283
chr1	110855211	110855521
chr1	110880785	110881597
chr1	110880785	110881597
chr1	110883868	110884141
chr1	110950112	110950684
chr1	111002901	111003195
chr1	111038678	111038941
chr1	111067128	111067416
chr1	111162033	111162307
chr1	111323510	111323755
chr1	111325936	111326260
chr1	111506439	111507018
chr1	111764479	111764702
chr1	111765557	111765774
chr1	111876834	111877061
chr1	112024284	112024544
chr1	112298059	112298380
chr1	112912360	112912608
chr1	112933502	112933747
chr1	113162116	113162537
chr1	113216903	113217240
chr1	113249941	113250237
chr1	113258103	113258302
chr1	113258905	113259270
chr1	113346855	113347127
chr1	113351891	113352154
chr1	113423634	113423872
chr1	113498545	113499273
chr1	113585319	113585549
chr1	113615320	113615963
chr1	113615320	113615963
chr1	113683183	113683482
chr1	113932816	113933202
chr1	114220559	114220770
chr1	114354641	114355407
chr1	114447454	114448058
chr1	114447454	114448058
chr1	114472085	114472356
chr1	114521456	114521730
chr1	114825461	114825707
chr1	114889143	114889484
chr1	115053763	115053998
chr1	115124034	115124475
chr1	115259007	115259622
chr1	115299955	115300258
chr1	115322971	115323492
chr1	115499278	115499489
chr1	115655439	115655722
chr1	115681629	115681838
chr1	116138468	116138763
chr1	116150924	116151123
chr1	116314542	116314741
chr1	116518693	116519064
chr1	116681740	116681989
chr1	117041711	117041984
chr1	117113502	117113838
chr1	117117291	117117569
chr1	117279961	117280246
chr1	117598008	117598289
chr1	117664153	117664496
chr1	118055438	118055665
chr1	118301527	118301744
chr1	118694080	118694322
chr1	119551354	119551615
chr1	119682744	119683435
chr1	119682744	119683435
chr1	119910133	119910459
chr1	120125537	120125763
chr1	120154310	120154509
chr1	120156466	120156724
chr1	120190856	120191125
chr1	120413550	120413941
chr1	120428828	120429095
chr1	120491267	120491565
chr1	120688362	120688730
chr1	120838964	120839184
chr1	120874413	120874744
chr1	120906105	120906414
chr1	120925488	120926248
chr1	120925488	120926248
chr1	121484070	121485443
chr1	121484070	121485443
chr1	143656216	143656480
chr1	143673285	143673691
chr1	144533656	144533922
chr1	144567884	144568208
chr1	144918051	144918357
chr1	144932046	144932546
chr1	145059001	145059293
chr1	145126827	145127145
chr1	145293326	145293621
chr1	145299689	145299888
chr1	145382304	145382716
chr1	145421670	145421954
chr1	145457243	145457545
chr1	145507371	145507912
chr1	145515802	145516433
chr1	145542939	145543144
chr1	145589343	145589562
chr1	145610926	145611225
chr1	145713629	145713921
chr1	145826387	145827294
chr1	145969442	145969955
chr1	146011714	146011996
chr1	146556297	146556764
chr1	146644094	146644578
chr1	146714064	146714388
chr1	146714552	146714800
chr1	146966815	146967126
chr1	147071607	147071839
chr1	147362376	147362647
chr1	147364861	147365122
chr1	147400303	147401199
chr1	147400303	147401199
chr1	147511149	147511659
chr1	147553485	147553832
chr1	147735329	147735821
chr1	147790318	147791025
chr1	147806848	147807440
chr1	147860798	147861215
chr1	147931240	147931465
chr1	147993731	147994024
chr1	148000187	148000539
chr1	148193204	148193410
chr1	148240942	148241409
chr1	148247556	148247903
chr1	148527180	148527409
chr1	148531972	148532239
chr1	148555919	148556139
chr1	148598698	148599038
chr1	148605122	148605548
chr1	148760669	148761021
chr1	148767159	148767522
chr1	149192714	149193048
chr1	149204311	149204510
chr1	149214723	149214992
chr1	149223632	149223927
chr1	149224242	149224710
chr1	149297706	149297905
chr1	149379120	149379338
chr1	149379472	149379770
chr1	149398798	149399003
chr1	149431104	149431450
chr1	149513961	149514692
chr1	149513961	149514692
chr1	149763980	149764324
chr1	149764436	149764728
chr1	149783472	149783853
chr1	149813947	149814342
chr1	149814594	149814912
chr1	149822609	149822948
chr1	149857766	149858146
chr1	149870937	149871491
chr1	149934055	149934276
chr1	150022619	150022885
chr1	150141213	150141469
chr1	150159564	150159859
chr1	150206921	150207451
chr1	150227778	150228098
chr1	150241259	150241839
chr1	150253688	150253939
chr1	150266052	150266688
chr1	150266052	150266688
chr1	150293838	150294060
chr1	150336304	150336612
chr1	150436898	150437154
chr1	150533467	150533740
chr1	150601634	150601883
chr1	150785614	150785866
chr1	150952012	150952257
chr1	150968404	150968683
chr1	150980738	150980998
chr1	150997127	150997352
chr1	151042910	151043163
chr1	151128491	151128805
chr1	151138302	151138622
chr1	151273415	151273709
chr1	151300548	151300812
chr1	151319173	151319556
chr1	151319791	151320002
chr1	151371874	151372216
chr1	151431509	151431974
chr1	151507261	151507513
chr1	151512874	151513181
chr1	151584338	151584622
chr1	151707534	151707819
chr1	151735491	151736277
chr1	151735491	151736277
chr1	151881735	151882288
chr1	151906565	151906817
chr1	151940530	151940758
chr1	151969305	151969595
chr1	152025095	152025316
chr1	152413402	152413645
chr1	152430914	152431230
chr1	153324940	153325278
chr1	153326180	153326379
chr1	153328001	153328297
chr1	153377255	153377461
chr1	153467425	153467726
chr1	153482282	153482554
chr1	153483423	153483759
chr1	153505681	153505900
chr1	153541038	153541454
chr1	153545019	153545323
chr1	153630952	153631311
chr1	153643551	153643768
chr1	153650168	153650495
chr1	153700193	153700669
chr1	153755817	153756315
chr1	153769793	153770031
chr1	153793897	153794108
chr1	153918284	153918700
chr1	153918900	153919264
chr1	153930732	153931258
chr1	153930732	153931258
chr1	153949782	153950361
chr1	153959216	153959504
chr1	153962996	153963358
chr1	154155567	154155933
chr1	154192991	154193590
chr1	154244674	154245215
chr1	154244674	154245215
chr1	154297925	154298187
chr1	154377754	154377968
chr1	154452352	154452611
chr1	154518916	154519226
chr1	154531203	154531607
chr1	154532056	154532328
chr1	154599783	154600907
chr1	154599783	154600907
chr1	154642189	154642511
chr1	154850943	154851278
chr1	154909590	154909984
chr1	154916222	154916503
chr1	154934007	154934591
chr1	154973360	154973700
chr1	154990028	154990241
chr1	155023004	155023385
chr1	155033988	155034246
chr1	155043386	155043726
chr1	155057165	155057464
chr1	155107631	155108447
chr1	155107631	155108447
chr1	155140340	155140659
chr1	155164380	155164905
chr1	155178250	155179024
chr1	155178250	155179024
chr1	155214466	155214781
chr1	155220561	155220845
chr1	155242834	155243475
chr1	155247125	155247345
chr1	155278235	155278778
chr1	155293145	155293359
chr1	155532340	155532718
chr1	155561640	155561856
chr1	155579891	155580170
chr1	155715456	155715721
chr1	155826914	155827221
chr1	155830325	155830546
chr1	155881023	155881344
chr1	155904048	155904326
chr1	155916113	155916432
chr1	155959167	155959490
chr1	156036143	156036402
chr1	156052130	156052484
chr1	156060550	156060897
chr1	156066481	156066719
chr1	156076139	156076389
chr1	156100146	156100425
chr1	156111030	156111304
chr1	156115865	156116080
chr1	156182875	156183193
chr1	156195271	156195549
chr1	156252384	156252797
chr1	156352802	156353086
chr1	156355410	156355765
chr1	156414279	156414478
chr1	156415631	156415927
chr1	156426270	156426537
chr1	156475107	156475411
chr1	156542238	156542519
chr1	156553930	156554152
chr1	156577868	156578148
chr1	156578932	156579175
chr1	156594164	156594626
chr1	156595672	156595962
chr1	156627253	156627537
chr1	156629794	156630027
chr1	156659317	156659612
chr1	156698057	156699119
chr1	156698057	156699119
chr1	156710818	156711194
chr1	156721232	156721479
chr1	156736777	156737706
chr1	156736777	156737706
chr1	156829875	156830189
chr1	156859926	156860207
chr1	156890235	156890475
chr1	156897586	156897925
chr1	157015445	157015658
chr1	157060016	157060247
chr1	157108213	157108645
chr1	157125859	157126130
chr1	157141796	157142070
chr1	157166774	157167033
chr1	157333453	157333677
chr1	157339750	157340058
chr1	157347072	157347374
chr1	157459169	157459483
chr1	157465861	157466163
chr1	157475496	157475762
chr1	157550090	157550303
chr1	157918352	157918659
chr1	157933485	157933751
chr1	157961786	157962115
chr1	158057170	158057402
chr1	158094778	158095074
chr1	158173687	158173945
chr1	158466175	158466496
chr1	158476286	158476487
chr1	158497099	158497324
chr1	158968490	158968805
chr1	159041822	159042103
chr1	159102180	159102383
chr1	159130806	159131135
chr1	159181374	159181577
chr1	159750362	159750752
chr1	159760177	159760405
chr1	159768733	159768932
chr1	159824458	159825024
chr1	159861370	159861711
chr1	159906228	159906534
chr1	159977450	159977733
chr1	160070845	160071105
chr1	160162946	160163186
chr1	160313018	160313239
chr1	160346329	160346632
chr1	160398412	160398718
chr1	160576966	160577181
chr1	160651328	160651628
chr1	160662324	160662541
chr1	160696658	160696953
chr1	160804858	160805144
chr1	160921240	160921491
chr1	161087645	161087974
chr1	161089541	161089740
chr1	161102344	161102653
chr1	161123658	161123888
chr1	161162351	161162582
chr1	161171909	161172248
chr1	161179660	161179938
chr1	161283978	161284340
chr1	161351969	161352236
chr1	161369120	161369437
chr1	161417143	161417476
chr1	161424558	161424869
chr1	161431958	161432267
chr1	161439351	161439653
chr1	161440778	161441008
chr1	161456868	161457096
chr1	161696332	161696746
chr1	161708533	161708873
chr1	161711277	161711530
chr1	161762589	161762814
chr1	162006788	162007005
chr1	162025781	162026132
chr1	162039477	162039872
chr1	162246347	162246592
chr1	162361956	162362206
chr1	162531143	162531541
chr1	162760237	162760509
chr1	162770067	162770362
chr1	162817701	162817970
chr1	162847838	162848133
chr1	163144625	163144906
chr1	163379855	163380105
chr1	163498577	163498830
chr1	164587096	164587370
chr1	164756562	164756917
chr1	165042676	165042953
chr1	165045040	165045327
chr1	165362187	165362464
chr1	165373207	165373490
chr1	165562175	165562523
chr1	165570977	165571176
chr1	165599919	165600430
chr1	165599919	165600430
chr1	165687208	165687495
chr1	165797036	165797275
chr1	165840683	165840945
chr1	165883425	165883733
chr1	165893971	165894283
chr1	166402982	166403186
chr1	166808472	166808793
chr1	166845554	166845841
chr1	166879745	166879970
chr1	167028425	167028693
chr1	167035881	167036242
chr1	167189814	167190015
chr1	167411416	167411703
chr1	167503009	167503327
chr1	167522591	167522975
chr1	167657211	167657473
chr1	167772585	167772853
chr1	167905239	167905544
chr1	168051521	168051765
chr1	168312035	168312250
chr1	168409057	168409388
chr1	168543553	168543781
chr1	168572774	168573069
chr1	169455030	169455386
chr1	169863291	169863557
chr1	169898121	169898387
chr1	170043638	170044084
chr1	170851103	170851343
chr1	171195987	171196200
chr1	171283045	171283248
chr1	171374305	171374587
chr1	171454471	171454739
chr1	171614132	171614384
chr1	171711071	171711314
chr1	171750248	171750892
chr1	171770610	171770896
chr1	171810547	171810787
chr1	171952757	171953014
chr1	171954020	171954326
chr1	171971947	171972210
chr1	172368712	172368918
chr1	172398571	172398809
chr1	172413130	172413430
chr1	172419151	172419370
chr1	172501735	172502320
chr1	172697230	172697429
chr1	172711832	172712111
chr1	172714139	172714443
chr1	172795216	172795423
chr1	173092131	173092466
chr1	173171523	173171785
chr1	173389493	173389829
chr1	173400360	173400680
chr1	173445973	173446888
chr1	173445973	173446888
chr1	173793291	173794497
chr1	173793291	173794497
chr1	173990777	173990978
chr1	173991336	173991805
chr1	174128359	174128844
chr1	174128359	174128844
chr1	174186924	174187129
chr1	174231900	174232156
chr1	174739211	174739440
chr1	174968354	174968864
chr1	174969073	174969405
chr1	174992537	174992973
chr1	174998929	174999188
chr1	175121209	175121554
chr1	175124034	175124375
chr1	175288782	175289087
chr1	175342998	175343310
chr1	175726588	175726840
chr1	176042713	176042937
chr1	176176570	176176879
chr1	176344215	176344430
chr1	176528996	176529303
chr1	176850213	176850458
chr1	176866525	176866832
chr1	177915081	177915418
chr1	178501491	178501749
chr1	178511617	178512128
chr1	178743512	178743711
chr1	178971831	178972134
chr1	178995202	178995813
chr1	179048350	179048632
chr1	179262676	179263081
chr1	179335034	179335233
chr1	179338955	179339180
chr1	179675518	179675808
chr1	179846780	179847281
chr1	179851168	179852135
chr1	179923426	179924067
chr1	180123851	180124349
chr1	180137906	180138105
chr1	180147976	180148317
chr1	180157368	180157611
chr1	180221867	180222102
chr1	180471633	180472217
chr1	180484983	180485347
chr1	180502735	180502949
chr1	181007659	181007911
chr1	181074314	181075001
chr1	181111636	181111930
chr1	181135712	181136035
chr1	181159044	181159372
chr1	181394101	181394350
chr1	181448360	181448656
chr1	181906184	181906395
chr1	182054122	182054429
chr1	182140011	182140217
chr1	182228548	182228766
chr1	182360506	182360877
chr1	182365867	182366212
chr1	182415230	182415504
chr1	182570548	182570819
chr1	182584051	182584482
chr1	182753747	182754029
chr1	182758540	182759021
chr1	182808284	182808528
chr1	182810557	182810991
chr1	182931684	182931966
chr1	182992278	182992557
chr1	183250312	183250622
chr1	183287669	183287931
chr1	183439335	183439657
chr1	183440981	183441222
chr1	183512808	183513011
chr1	183592417	183592620
chr1	183604622	183605078
chr1	183624718	183624932
chr1	183654306	183654570
chr1	183885195	183885418
chr1	184044606	184044921
chr1	184660926	184661179
chr1	184724126	184724431
chr1	184774718	184775077
chr1	184943382	184943869
chr1	184951324	184951601
chr1	185014368	185014709
chr1	185139343	185139890
chr1	185139343	185139890
chr1	185285779	185285982
chr1	185286230	185286675
chr1	185639517	185639741
chr1	185650203	185650518
chr1	186181772	186182080
chr1	186344209	186345204
chr1	186344209	186345204
chr1	186373674	186373914
chr1	186451864	186452166
chr1	186574913	186575248
chr1	186649233	186649650
chr1	186955108	186955350
chr1	187234227	187234511
chr1	189398731	189398964
chr1	192280444	192280759
chr1	192415014	192415309
chr1	192443281	192443558
chr1	192775014	192775213
chr1	192777844	192778864
chr1	192777844	192778864
chr1	193028347	193028768
chr1	193074284	193074742
chr1	193090776	193091534
chr1	193152210	193152484
chr1	194264827	194265172
chr1	196630119	196630318
chr1	197170339	197170713
chr1	197326131	197326330
chr1	197495946	197496183
chr1	197584388	197584609
chr1	197871621	197872111
chr1	198125303	198125512
chr1	198126057	198126426
chr1	198127076	198127430
chr1	198434724	198435012
chr1	198651061	198651265
chr1	198740754	198741019
chr1	199212565	199212855
chr1	199432646	199433027
chr1	199521148	199521417
chr1	199653847	199654168
chr1	200108871	200109096
chr1	200457824	200458154
chr1	200479262	200479597
chr1	200504841	200505102
chr1	200528100	200528320
chr1	200589743	200590123
chr1	200591482	200591729
chr1	200638582	200638808
chr1	200772064	200772302
chr1	200941108	200941451
chr1	200992516	200992954
chr1	201012059	201012347
chr1	201083344	201083980
chr1	201088423	201088642
chr1	201223718	201224048
chr1	201330800	201331041
chr1	201417316	201417515
chr1	201450970	201451538
chr1	201450970	201451538
chr1	201475777	201476437
chr1	201499928	201500186
chr1	201528822	201529109
chr1	201673332	201673652
chr1	201762182	201762500
chr1	201798104	201798387
chr1	201865069	201865351
chr1	201941842	201942041
chr1	201951733	201951932
chr1	202088117	202088430
chr1	202129069	202129374
chr1	202153822	202154073
chr1	202284722	202285035
chr1	202310958	202311408
chr1	202317405	202318233
chr1	202317405	202318233
chr1	202540927	202541139
chr1	202569311	202569556
chr1	202625259	202625480
chr1	202688749	202689065
chr1	202829899	202830260
chr1	202896066	202896589
chr1	202927016	202927640
chr1	202968413	202968706
chr1	202976105	202976708
chr1	202995415	202995790
chr1	203008476	203008811
chr1	203086988	203087318
chr1	203185321	203185646
chr1	203236448	203236768
chr1	203238041	203238547
chr1	203242268	203242586
chr1	203274297	203274626
chr1	203307563	203307880
chr1	203309258	203309539
chr1	203456824	203457123
chr1	203473867	203474132
chr1	203671247	203671571
chr1	203764557	203764885
chr1	203830389	203830757
chr1	204042167	204042632
chr1	204096797	204097131
chr1	204098142	204098461
chr1	204131636	204131984
chr1	204183431	204183652
chr1	204332767	204333120
chr1	204380633	204381240
chr1	204463758	204464023
chr1	204472319	204472572
chr1	204476221	204476562
chr1	204482317	204482697
chr1	204485351	204485749
chr1	204776115	204776642
chr1	204776115	204776642
chr1	204958487	204958773
chr1	205090983	205091683
chr1	205090983	205091683
chr1	205180679	205180932
chr1	205225293	205225651
chr1	205242648	205242989
chr1	205304843	205305042
chr1	205366225	205366425
chr1	205454681	205454936
chr1	205493445	205493727
chr1	205512726	205512994
chr1	205514353	205514571
chr1	205561011	205561308
chr1	205600527	205600761
chr1	205601031	205601344
chr1	205626683	205627006
chr1	205628118	205628395
chr1	205760757	205761069
chr1	205888143	205888450
chr1	206137307	206137712
chr1	206173577	206173904
chr1	206234430	206234746
chr1	206641453	206641673
chr1	206652978	206653196
chr1	206663466	206663794
chr1	206718217	206718416
chr1	206730481	206730684
chr1	206753340	206753539
chr1	206757042	206757263
chr1	206808648	206809023
chr1	206837521	206837840
chr1	206858111	206858325
chr1	206899705	206899978
chr1	206907943	206908258
chr1	206982061	206982296
chr1	207084450	207084763
chr1	207085851	207086171
chr1	207155437	207155785
chr1	207251200	207251445
chr1	207494815	207495276
chr1	207578287	207578505
chr1	207672884	207673151
chr1	207709614	207709815
chr1	207728152	207728442
chr1	208002002	208002256
chr1	208058464	208058733
chr1	208136868	208137202
chr1	208195162	208195428
chr1	208825739	208825994
chr1	209381001	209381305
chr1	209422021	209422311
chr1	209609085	209609302
chr1	209686720	209686919
chr1	209750143	209750435
chr1	209775488	209775716
chr1	209866256	209866575
chr1	209921014	209921457
chr1	209957772	209958242
chr1	210484495	210484756
chr1	210580647	210580922
chr1	210621718	210621935
chr1	210757752	210758078
chr1	211307386	211307793
chr1	211432442	211432759
chr1	211496876	211497147
chr1	211555941	211556244
chr1	211687376	211687650
chr1	211688881	211689084
chr1	211752885	211753277
chr1	211828547	211828886
chr1	211854080	211854389
chr1	211871887	211872160
chr1	212208775	212209203
chr1	212458260	212458727
chr1	212458894	212459180
chr1	212459424	212459762
chr1	212541339	212541640
chr1	212629211	212629558
chr1	212631151	212631431
chr1	212650547	212650795
chr1	212732240	212732439
chr1	212781903	212782313
chr1	212782453	212782672
chr1	212838641	212838903
chr1	212873348	212873836
chr1	213031339	213031748
chr1	213168859	213169166
chr1	213189001	213189287
chr1	213547701	213547957
chr1	214434923	214435221
chr1	214502158	214502516
chr1	214505209	214505463
chr1	214506342	214506621
chr1	214601384	214601689
chr1	214758572	214758786
chr1	214776161	214776476
chr1	215997630	215997841
chr1	218458489	218458819
chr1	218503460	218503744
chr1	219559220	219559452
chr1	219590083	219590282
chr1	219740793	219741003
chr1	219834425	219834739
chr1	219985985	219986295
chr1	220219549	220220151
chr1	220950051	220950376
chr1	220983513	220983860
chr1	221047569	221047916
chr1	221376846	221377056
chr1	221608809	221609086
chr1	221651459	221651726
chr1	221885625	221885933
chr1	221916149	221916649
chr1	221916149	221916649
chr1	222628489	222628812
chr1	222638702	222639176
chr1	222817158	222818054
chr1	222885790	222886293
chr1	223254545	223255089
chr1	223871971	223872191
chr1	223885922	223886274
chr1	223900010	223900402
chr1	223999427	223999629
chr1	224033676	224033947
chr1	224095751	224096041
chr1	224179925	224180879
chr1	224303909	224304131
chr1	224370650	224371228
chr1	224392524	224392778
chr1	224518014	224518295
chr1	224521095	224521300
chr1	224544434	224544719
chr1	224701442	224701776
chr1	225039246	225039445
chr1	225082704	225082956
chr1	225110237	225110557
chr1	225117335	225117781
chr1	225615710	225616047
chr1	225655074	225655651
chr1	225662629	225663037
chr1	225668730	225668930
chr1	225960047	225960302
chr1	225965109	225965578
chr1	226033520	226033817
chr1	226069950	226070369
chr1	226111997	226112271
chr1	226163677	226164005
chr1	226186682	226187288
chr1	226250308	226250582
chr1	226309153	226309484
chr1	226312903	226313231
chr1	226796459	226796732
chr1	226814219	226814529
chr1	226821874	226822176
chr1	227015760	227016089
chr1	227057935	227058734
chr1	227057935	227058734
chr1	227057935	227058734
chr1	227625423	227625676
chr1	227669281	227669589
chr1	227922836	227923334
chr1	227950173	227950499
chr1	228134333	228134590
chr1	228135321	228135650
chr1	228187117	228187418
chr1	228270243	228270458
chr1	228290544	228291320
chr1	228296524	228297270
chr1	228318743	228318994
chr1	228327474	228328191
chr1	228353311	228353989
chr1	228353311	228353989
chr1	228401241	228401492
chr1	228463491	228463691
chr1	228645040	228645901
chr1	228645040	228645901
chr1	228674685	228675079
chr1	228703021	228703313
chr1	228800148	228800532
chr1	228870761	228871338
chr1	228871555	228871754
chr1	229363189	229363553
chr1	229390724	229390975
chr1	229393798	229394128
chr1	229406598	229406977
chr1	229478575	229478774
chr1	229643709	229644325
chr1	229694518	229694982
chr1	229703336	229703581
chr1	229761731	229762001
chr1	229797080	229797378
chr1	230202797	230203033
chr1	230404707	230404971
chr1	230446238	230446646
chr1	230768086	230768360
chr1	230778027	230778307
chr1	230908938	230909207
chr1	231003879	231004228
chr1	231114427	231114987
chr1	231174978	231175309
chr1	231347074	231347374
chr1	231473412	231474038
chr1	231473412	231474038
chr1	231493613	231493954
chr1	231664201	231664501
chr1	231726358	231726649
chr1	231739804	231740033
chr1	231942412	231942724
chr1	232002513	232002754
chr1	232765903	232766212
chr1	232766426	232766757
chr1	233376809	233377175
chr1	233463763	233464022
chr1	233464136	233464493
chr1	233530655	233530984
chr1	233576687	233576953
chr1	233926906	233927154
chr1	234201661	234201871
chr1	234247304	234247513
chr1	234250408	234250642
chr1	234458804	234459067
chr1	234613872	234614412
chr1	234622714	234623056
chr1	234634842	234635262
chr1	234735582	234736204
chr1	234744808	234745330
chr1	234745722	234746215
chr1	234746488	234747027
chr1	234748278	234748564
chr1	235098470	235098727
chr1	235147719	235147999
chr1	235246899	235247376
chr1	235256635	235256915
chr1	235257202	235257458
chr1	235267512	235267838
chr1	235291886	235292425
chr1	235416540	235416848
chr1	235491809	235492059
chr1	235530520	235530793
chr1	235580405	235580738
chr1	235667685	235668547
chr1	235667685	235668547
chr1	235677142	235677402
chr1	236030109	236030678
chr1	236109900	236110100
chr1	236135045	236135353
chr1	236228078	236228338
chr1	236266978	236267316
chr1	236272683	236273048
chr1	236445141	236445532
chr1	236767308	236767610
chr1	236772550	236772755
chr1	236958331	236958566
chr1	237549960	237550159
chr1	238014584	238014882
chr1	238027606	238027935
chr1	239115158	239115417
chr1	240061454	240061776
chr1	240139665	240139986
chr1	240190326	240190589
chr1	241694739	241694949
chr1	241774432	241774658
chr1	241803471	241803933
chr1	241998145	241998356
chr1	242010903	242011621
chr1	243174200	243174414
chr1	243186945	243187157
chr1	243264364	243265730
chr1	243264364	243265730
chr1	243264364	243265730
chr1	243417679	243417906
chr1	243418186	243418677
chr1	243488687	243488928
chr1	243507337	243507608
chr1	243912040	243912263
chr1	244012411	244012650
chr1	244211354	244211654
chr1	244436292	244436673
chr1	244462824	244463062
chr1	244615417	244615621
chr1	244624507	244624828
chr1	244766778	244767035
chr1	244815996	244816636
chr1	244960201	244960409
chr1	244998022	244998358
chr1	244998750	244999055
chr1	245026328	245026776
chr1	245027779	245028054
chr1	245133990	245134718
chr1	245205980	245206289
chr1	245242375	245242679
chr1	245316331	245316737
chr1	245319760	245320143
chr1	245679512	245679785
chr1	246166455	246166780
chr1	246175663	246175897
chr1	246280519	246280799
chr1	246614067	246614389
chr1	246655972	246656262
chr1	246729569	246729800
chr1	246887462	246887828
chr1	246917263	246917502
chr1	247070892	247071091
chr1	247094996	247095743
chr1	247094996	247095743
chr1	247241886	247242302
chr1	247267584	247267890
chr1	247374094	247374448
chr1	247536066	247536347
chr1	247650421	247650734
chr1	248785922	248786121
chr1	249101330	249101668
chr1	249120311	249120598
chr1	249132635	249133126
chr1	249153203	249153548
chr1	249153754	249154031
chr1	249157204	249157572
chr1	249167835	249168111
chr1	249200324	249201022
chr1	249200324	249201022
chr1	249219003	249219202
chr10	122481	122690
chr10	173854	174067
chr10	557039	557255
chr10	977603	978003
chr10	977603	978003
chr10	1034112	1034488
chr10	1094754	1095443
chr10	1102568	1102800
chr10	2123706	2123962
chr10	3020320	3020588
chr10	3085783	3086069
chr10	3110327	3110718
chr10	3239638	3239899
chr10	3281836	3282181
chr10	3825536	3825771
chr10	4698827	4699101
chr10	4857510	4857971
chr10	4858064	4858281
chr10	4891919	4892196
chr10	5476028	5476265
chr10	5665129	5665420
chr10	5707728	5708022
chr10	5708427	5708846
chr10	5727194	5727701
chr10	6130745	6131116
chr10	6150971	6151243
chr10	6205632	6205942
chr10	6244666	6244953
chr10	6317276	6317585
chr10	6443772	6444102
chr10	6458936	6459210
chr10	6709674	6709894
chr10	6711373	6711583
chr10	6885382	6885669
chr10	6962040	6962276
chr10	7453007	7453271
chr10	7454461	7454793
chr10	7567436	7567713
chr10	7571668	7571933
chr10	7729288	7729583
chr10	9251228	9251510
chr10	11222348	11222650
chr10	11514198	11514514
chr10	11557690	11557979
chr10	11767204	11767501
chr10	11799914	11800225
chr10	11824881	11825090
chr10	12028666	12028882
chr10	12294926	12295221
chr10	12306181	12306508
chr10	12753157	12753422
chr10	13116860	13117132
chr10	13141676	13141885
chr10	13203319	13203620
chr10	13343909	13344656
chr10	13413962	13414221
chr10	13655610	13655809
chr10	13702021	13702309
chr10	13820015	13820292
chr10	13829853	13830077
chr10	14226853	14227052
chr10	14428161	14428435
chr10	14520707	14520989
chr10	14540971	14541260
chr10	14579006	14579234
chr10	14865214	14865494
chr10	14880022	14880413
chr10	14920575	14921006
chr10	15013934	15014171
chr10	15139084	15139364
chr10	15148422	15148714
chr10	15210193	15210737
chr10	15469948	15470167
chr10	15627311	15627556
chr10	15921125	15921345
chr10	16870267	16870496
chr10	16885363	16885617
chr10	16895262	16895482
chr10	17272311	17272745
chr10	17299735	17300039
chr10	17649579	17649830
chr10	17659069	17659383
chr10	18503982	18504207
chr10	18940199	18940763
chr10	21147296	21147564
chr10	21367749	21367950
chr10	21558959	21559205
chr10	21567725	21567999
chr10	21784663	21784977
chr10	21823067	21823274
chr10	22292241	22292560
chr10	22629743	22630111
chr10	23003358	23003733
chr10	23277825	23278093
chr10	23357163	23357372
chr10	23384406	23384671
chr10	23447350	23447669
chr10	23727642	23728172
chr10	23991867	23992112
chr10	24485397	24485596
chr10	24792636	24792836
chr10	24931910	24932147
chr10	25305433	25305632
chr10	25369950	25370217
chr10	26164602	26164801
chr10	26558773	26558972
chr10	26624060	26624406
chr10	26846057	26846327
chr10	27170996	27171256
chr10	27179942	27180154
chr10	27444026	27444464
chr10	27529455	27529780
chr10	27530923	27531241
chr10	27649517	27649844
chr10	27658911	27659169
chr10	27847494	27847793
chr10	28031094	28031362
chr10	28072657	28072872
chr10	28287651	28287976
chr10	28309420	28309650
chr10	28468432	28468760
chr10	28530729	28531058
chr10	28539843	28540045
chr10	28670819	28671047
chr10	28682945	28683158
chr10	28821231	28821456
chr10	28917139	28917385
chr10	28952814	28953130
chr10	28966143	28966496
chr10	29593506	29593786
chr10	29785339	29785596
chr10	30287281	30287639
chr10	30291402	30291639
chr10	30530096	30530319
chr10	30681457	30681793
chr10	30722787	30723240
chr10	30783113	30783422
chr10	30880177	30880421
chr10	30976652	30976945
chr10	31015752	31016055
chr10	31040813	31041154
chr10	31072838	31073135
chr10	31320592	31320833
chr10	31780134	31780374
chr10	32059305	32059526
chr10	32125785	32126108
chr10	32151241	32151468
chr10	32293898	32294109
chr10	32496497	32496732
chr10	32635116	32635414
chr10	32636296	32636538
chr10	32734837	32735236
chr10	33084559	33084893
chr10	33269606	33269857
chr10	33297639	33297986
chr10	33482352	33482562
chr10	33619493	33619737
chr10	34926327	34926737
chr10	34927382	34927730
chr10	34955292	34955568
chr10	35379135	35379422
chr10	35415741	35416350
chr10	35924522	35924755
chr10	35932062	35932382
chr10	37068244	37068449
chr10	37177999	37178258
chr10	38043705	38043993
chr10	38146435	38146719
chr10	38265081	38265849
chr10	38265081	38265849
chr10	38299460	38300184
chr10	38299460	38300184
chr10	38383103	38383358
chr10	38645076	38645343
chr10	38691474	38692426
chr10	42364631	42364903
chr10	42384348	42384680
chr10	42384931	42385339
chr10	42385494	42385737
chr10	42387110	42387458
chr10	42387722	42388069
chr10	42387722	42388069
chr10	42388256	42388548
chr10	42389158	42389594
chr10	42392184	42392416
chr10	42393674	42393926
chr10	42395919	42396223
chr10	42396435	42396932
chr10	42396435	42396932
chr10	42398516	42398876
chr10	42399229	42399597
chr10	42400206	42400761
chr10	42527927	42528226
chr10	42529234	42529659
chr10	42530097	42530348
chr10	42530530	42530768
chr10	42534527	42535121
chr10	42539813	42540102
chr10	42545935	42546246
chr10	42596800	42597225
chr10	42597650	42598247
chr10	42597650	42598247
chr10	42597650	42598247
chr10	42597650	42598247
chr10	42599584	42600219
chr10	42673861	42674150
chr10	43048160	43048567
chr10	43278101	43278845
chr10	43362152	43362463
chr10	43572394	43572708
chr10	43574425	43574637
chr10	43600892	43601295
chr10	43633672	43634033
chr10	43843969	43844210
chr10	43892356	43892742
chr10	43904273	43905065
chr10	43932144	43932647
chr10	43950823	43951455
chr10	43957353	43957645
chr10	44144160	44144474
chr10	44167153	44167466
chr10	44185562	44185834
chr10	44882043	44882316
chr10	45353183	45353529
chr10	45360281	45360634
chr10	45428195	45428496
chr10	45470433	45470661
chr10	45503922	45504313
chr10	45730722	45731009
chr10	45745619	45745855
chr10	45960482	45960800
chr10	46090261	46090473
chr10	46167949	46168237
chr10	46222888	46223117
chr10	46504172	46504373
chr10	46526911	46527201
chr10	46564920	46565226
chr10	46762381	46762584
chr10	46913773	46914028
chr10	46951279	46951642
chr10	46962611	46962867
chr10	46983662	46984010
chr10	47081017	47081216
chr10	47243118	47243339
chr10	47599822	47600110
chr10	47769396	47769723
chr10	48185886	48186200
chr10	48277745	48278003
chr10	48398467	48398772
chr10	48426856	48427242
chr10	48691440	48691718
chr10	48751797	48752097
chr10	49272349	49272649
chr10	49514545	49514875
chr10	49760032	49760231
chr10	49864307	49864637
chr10	49866362	49866678
chr10	49892803	49893114
chr10	50189437	50189715
chr10	50720310	50720618
chr10	50802662	50802890
chr10	50970308	50970507
chr10	51371288	51371569
chr10	51572343	51572745
chr10	51623203	51623488
chr10	51827889	51828179
chr10	52384039	52384476
chr10	52770774	52770994
chr10	54067998	54068322
chr10	54539898	54540187
[truncated: 13,596 more rows]

## Sheet: 3_STAG1_ChIP_Peaks (△STAG2) 
Genomic Coordinates of STAG1 ChIP Peaks called in △STAG2 cells
chr	start	end
chr1	11099	11478
chr1	91292	91584
chr1	237590	237941
chr1	369437	369653
chr1	416539	416835
chr1	437814	438149
chr1	461774	462095
chr1	521391	521757
chr1	544675	544933
chr1	713655	714566
chr1	762452	763239
chr1	762452	763239
chr1	805215	805473
chr1	840063	840312
chr1	877027	877603
chr1	911448	911743
chr1	919540	919902
chr1	950839	951064
chr1	967875	968117
chr1	968320	968658
chr1	976053	976286
chr1	999207	999459
chr1	1051154	1051892
chr1	1051154	1051892
chr1	1057503	1057837
chr1	1166988	1167783
chr1	1185596	1185866
chr1	1209139	1209400
chr1	1243095	1244149
chr1	1243095	1244149
chr1	1259712	1260234
chr1	1259712	1260234
chr1	1284676	1285477
chr1	1284676	1285477
chr1	1310461	1311011
chr1	1333353	1333832
chr1	1334614	1335103
chr1	1342371	1342833
chr1	1343056	1343339
chr1	1376318	1376614
chr1	1406785	1407571
chr1	1440322	1440563
chr1	1440848	1441122
chr1	1446905	1447915
chr1	1509443	1510773
chr1	1509443	1510773
chr1	1550465	1551316
chr1	1550465	1551316
chr1	1551478	1551835
chr1	1590032	1590953
chr1	1623874	1624102
chr1	1655354	1656242
chr1	1709653	1710051
chr1	1822431	1822711
chr1	1837661	1838016
chr1	1840190	1840946
chr1	1840190	1840946
chr1	1875491	1875701
chr1	1891493	1891818
chr1	1976251	1976617
chr1	1977948	1978230
chr1	2064957	2065325
chr1	2071224	2071605
chr1	2071224	2071605
chr1	2094702	2094980
chr1	2111730	2112225
chr1	2120797	2121321
chr1	2126555	2127009
chr1	2136739	2137007
chr1	2158904	2159545
chr1	2158904	2159545
chr1	2313178	2313485
chr1	2322982	2323368
chr1	2343518	2344285
chr1	2345785	2346272
chr1	2361554	2361787
chr1	2457538	2458083
chr1	2477683	2478041
chr1	2479507	2479773
chr1	3341057	3341621
chr1	3369706	3370072
chr1	3407806	3408152
chr1	3481807	3482187
chr1	3541461	3541805
chr1	3566388	3566851
chr1	3568726	3569002
chr1	3640982	3641311
chr1	3718093	3718327
chr1	3773663	3774089
chr1	3816593	3817752
chr1	3816593	3817752
chr1	3816593	3817752
chr1	3827396	3827682
chr1	5569986	5570254
chr1	5805847	5806208
chr1	5976114	5976313
chr1	6035252	6035581
chr1	6052035	6052871
chr1	6052035	6052871
chr1	6086198	6086479
chr1	6168944	6169234
chr1	6268962	6269257
chr1	6295837	6296220
chr1	6305127	6305441
chr1	6306779	6307145
chr1	6320093	6320413
chr1	6403518	6403837
chr1	6408065	6408339
chr1	6423188	6423421
chr1	6453177	6454120
chr1	6453177	6454120
chr1	6464789	6465060
chr1	6549970	6550253
chr1	6614511	6614715
chr1	6639864	6640346
chr1	6661749	6662083
chr1	6662419	6663343
chr1	6662419	6663343
chr1	6673455	6673908
chr1	6685136	6685396
chr1	6706628	6706871
chr1	6761789	6762172
chr1	6780090	6780401
chr1	6787582	6787847
chr1	6844556	6845044
chr1	7130510	7130761
chr1	7267937	7268311
chr1	7278313	7278653
chr1	7707277	7707631
chr1	7727601	7727982
chr1	7729538	7729912
chr1	7764423	7764963
chr1	7812915	7813161
chr1	7831123	7831899
chr1	7843949	7844307
chr1	7916543	7916753
chr1	7962827	7963119
chr1	8013959	8014550
chr1	8035382	8035677
chr1	8042371	8042719
chr1	8075097	8075395
chr1	8374360	8374714
chr1	8377995	8378325
chr1	8409007	8409392
chr1	8411840	8412039
chr1	8621210	8621418
chr1	8786600	8786884
chr1	8908959	8909291
chr1	8938681	8939286
chr1	8938681	8939286
chr1	8978167	8978501
chr1	9048113	9048416
chr1	9065217	9065501
chr1	9161628	9161952
chr1	9170862	9171174
chr1	9188878	9189178
chr1	9256562	9256806
chr1	9294835	9295084
chr1	9310160	9310373
chr1	9327168	9327555
chr1	9349089	9349431
chr1	9488776	9489470
chr1	9515828	9516144
chr1	9551121	9551486
chr1	9555356	9555655
chr1	9599287	9599825
chr1	9648573	9649006
chr1	9675687	9675998
chr1	9687071	9687419
chr1	9785130	9785442
chr1	9844659	9844898
chr1	9883783	9884197
chr1	9883783	9884197
chr1	9927489	9927884
chr1	9935001	9935288
chr1	9970255	9970744
chr1	10092659	10093060
chr1	10213102	10213324
chr1	10270413	10270801
chr1	10398150	10398441
chr1	10437512	10437822
chr1	10458573	10459196
chr1	10488129	10488466
chr1	10490345	10490714
chr1	10554700	10555362
chr1	10554700	10555362
chr1	10567526	10567856
chr1	10574549	10574813
chr1	10752518	10752787
chr1	10927166	10927489
chr1	10969979	10970304
chr1	11002044	11002292
chr1	11021113	11021356
chr1	11046364	11046652
chr1	11073128	11073341
chr1	11097665	11098036
chr1	11120075	11120556
chr1	11120075	11120556
chr1	11159318	11159857
chr1	11159318	11159857
chr1	11397678	11397878
chr1	11702434	11702841
chr1	11705735	11706060
chr1	11710406	11710859
chr1	11724194	11724422
chr1	11740847	11741485
chr1	11779805	11780155
chr1	11809242	11809578
chr1	11865956	11866294
chr1	11898743	11899091
chr1	11953998	11954317
chr1	11969479	11969699
chr1	11994684	11994921
chr1	12040025	12040900
chr1	12091327	12091591
chr1	12166924	12167252
chr1	12178709	12179071
chr1	12184844	12185218
chr1	12256798	12257164
chr1	12268880	12269256
chr1	12289937	12290313
chr1	12335470	12335790
chr1	12374531	12374730
chr1	12677089	12677405
chr1	12679839	12680213
chr1	12719011	12719327
chr1	12844057	12844256
chr1	13460156	13460395
chr1	13680991	13681234
chr1	13992219	13992517
chr1	14026619	14026958
chr1	14286891	14287230
chr1	14292329	14292629
chr1	14933192	14933459
chr1	15250354	15250599
chr1	15354044	15354288
chr1	15372995	15373380
chr1	15426823	15427217
chr1	15455068	15455367
chr1	15599029	15599352
chr1	15631238	15631571
chr1	15650073	15650362
chr1	15735833	15736338
chr1	15757620	15757959
chr1	15827953	15828250
chr1	15850693	15851031
chr1	15851126	15851520
chr1	15853116	15853503
chr1	15853116	15853503
chr1	15921703	15921902
chr1	16010625	16010924
chr1	16067840	16068202
chr1	16118536	16118911
chr1	16142097	16142380
chr1	16161364	16161666
chr1	16162277	16162542
chr1	16174041	16174397
chr1	16302433	16302804
chr1	16321038	16321343
chr1	16335530	16335865
chr1	16359380	16359659
chr1	16382560	16382942
chr1	16405374	16405749
chr1	16408909	16409149
chr1	16514221	16514598
chr1	16533347	16533704
chr1	16563576	16563983
chr1	16570893	16571184
chr1	16678828	16679195
chr1	16689969	16690191
chr1	16693471	16694332
chr1	16693471	16694332
chr1	16766987	16767356
chr1	16840690	16841205
chr1	16918372	16918590
chr1	16947527	16947860
chr1	16951486	16951688
chr1	16971121	16971370
chr1	16993411	16993895
chr1	17036319	17036618
chr1	17066536	17067050
chr1	17222087	17222771
chr1	17222087	17222771
chr1	17231355	17231559
chr1	17278248	17278486
chr1	17338328	17338641
chr1	17372608	17372884
chr1	17380349	17380698
chr1	17386154	17386671
chr1	17452157	17452627
chr1	17563581	17563863
chr1	17732716	17732934
chr1	17746375	17746688
chr1	17764725	17765208
chr1	17766324	17766523
chr1	17820767	17821141
chr1	17828898	17829158
chr1	17933331	17933697
chr1	17980312	17980592
chr1	17988107	17988452
chr1	18246462	18246677
chr1	18249368	18249653
chr1	18427035	18427247
chr1	18902078	18902413
chr1	18907960	18908239
chr1	18923895	18924302
chr1	19147384	19147583
chr1	19201746	19202037
chr1	19210643	19210960
chr1	19228945	19229155
chr1	19233591	19233929
chr1	19239614	19239913
chr1	19536394	19537129
chr1	19567763	19568077
chr1	19578141	19578475
chr1	19638366	19638978
chr1	19670869	19671211
chr1	19812089	19812565
chr1	19908754	19909033
chr1	19923131	19923410
chr1	19977651	19977992
chr1	19980165	19980531
chr1	19988331	19988534
chr1	20208638	20208966
chr1	20244429	20244869
chr1	20301280	20301639
chr1	20427440	20427764
chr1	20478821	20479144
chr1	20521686	20521906
chr1	20539349	20539707
chr1	20756926	20757214
chr1	20812620	20813061
chr1	20820278	20820639
chr1	20834224	20834909
chr1	20848834	20849165
chr1	20901800	20902028
chr1	20959794	20960031
chr1	20966659	20966955
chr1	20987850	20988095
chr1	21022918	21023298
chr1	21023386	21023616
chr1	21113181	21113708
chr1	21521676	21522011
chr1	21543414	21543680
chr1	21544499	21544712
chr1	21558474	21558880
chr1	21581725	21582052
chr1	21694952	21695339
chr1	21697071	21697370
chr1	21922036	21922364
chr1	21985582	21985941
chr1	22109456	22109797
chr1	22110069	22110277
chr1	22290377	22290818
chr1	22331680	22331986
chr1	22349375	22349605
chr1	22378985	22379343
chr1	22458439	22458781
chr1	22743068	22743416
chr1	22746959	22747301
chr1	22778170	22778684
chr1	22968528	22968883
chr1	23031011	23031274
chr1	23215729	23216021
chr1	23256798	23257132
chr1	23290702	23290985
chr1	23302924	23303514
chr1	23345859	23346152
chr1	23425256	23425584
chr1	23495151	23495448
chr1	23511172	23511492
chr1	23670590	23670927
chr1	23694885	23695658
chr1	23730466	23730728
chr1	23866179	23866606
chr1	23871221	23871545
chr1	23888826	23889126
chr1	23963961	23964176
chr1	24069821	24070118
chr1	24077854	24078066
chr1	24098696	24098914
chr1	24104408	24105303
chr1	24117339	24117726
chr1	24127212	24127588
chr1	24136219	24136545
chr1	24137342	24137603
chr1	24181105	24181307
chr1	24194690	24194970
chr1	24243272	24243635
chr1	24285525	24285956
chr1	24306659	24307106
chr1	24397381	24397686
chr1	24476965	24477304
chr1	24525791	24526129
chr1	24528460	24528716
chr1	24716643	24716845
chr1	24717744	24718111
chr1	24718805	24719168
chr1	24741953	24742299
chr1	24913783	24914023
chr1	24969232	24970168
chr1	24969232	24970168
chr1	25015053	25015474
chr1	25157190	25157515
chr1	25161497	25161729
chr1	25174414	25174949
chr1	25176234	25176539
chr1	25236060	25236268
chr1	25258738	25259109
chr1	25427938	25428243
chr1	25531384	25531677
chr1	25566477	25566765
chr1	25573579	25574119
chr1	25616611	25616843
chr1	25664863	25665186
chr1	25729477	25729817
chr1	25756420	25756987
chr1	25870109	25870334
chr1	25934973	25935292
chr1	26123338	26123627
chr1	26137280	26137680
chr1	26185674	26186138
chr1	26201951	26202367
chr1	26221882	26222241
chr1	26232643	26233180
chr1	26324483	26324919
chr1	26362470	26362811
chr1	26431472	26431834
chr1	26438015	26438456
chr1	26471635	26471834
chr1	26496127	26496718
chr1	26560600	26560805
chr1	26606277	26606808
chr1	26606277	26606808
chr1	26611652	26611867
chr1	26632785	26633119
chr1	26648031	26648382
chr1	26690346	26690593
chr1	26717956	26718333
chr1	26743564	26743841
chr1	26758382	26759173
chr1	26826756	26827000
chr1	26827415	26827728
chr1	26928863	26929208
chr1	26947282	26947491
chr1	27021957	27022411
chr1	27115642	27115976
chr1	27204473	27204792
chr1	27216527	27216917
chr1	27248125	27248450
chr1	27293478	27293730
chr1	27324229	27324442
chr1	27371041	27371409
chr1	27423898	27424220
chr1	27429180	27429594
chr1	27560791	27561284
chr1	27627297	27627641
chr1	27648458	27649044
chr1	27718152	27718357
chr1	27718795	27719227
chr1	27721897	27722211
chr1	27883270	27883519
chr1	27895257	27895493
chr1	27932805	27933227
chr1	27935162	27935467
chr1	27986514	27986883
chr1	27989644	27990018
chr1	27995747	27995970
chr1	28052171	28052413
chr1	28184554	28184962
chr1	28241025	28241665
chr1	28306166	28306386
chr1	28417747	28418065
chr1	28535375	28535717
chr1	28562457	28562797
chr1	28575028	28575329
chr1	28586163	28586433
chr1	28696058	28696325
chr1	28844550	28845260
chr1	28844550	28845260
chr1	28845343	28845639
chr1	28879375	28879649
chr1	28908188	28908655
chr1	28929369	28929697
chr1	29063142	29063557
chr1	29111669	29111974
chr1	29203634	29204058
chr1	29208570	29208956
chr1	29447760	29448009
chr1	29529379	29529687
chr1	29557012	29557704
chr1	29562784	29563137
chr1	29572366	29572585
chr1	29658847	29659053
chr1	29667472	29667776
chr1	29706051	29706354
chr1	29839855	29840142
chr1	30170872	30171135
chr1	30179962	30180242
chr1	30265950	30266184
chr1	30558862	30559061
chr1	30584326	30584655
chr1	30853214	30853511
chr1	31180915	31181313
chr1	31191063	31191346
chr1	31191474	31192468
chr1	31191474	31192468
chr1	31252475	31252732
chr1	31255219	31255540
chr1	31274585	31274957
chr1	31384217	31384549
chr1	31402249	31402577
chr1	31628155	31628417
chr1	31654362	31654911
chr1	31655286	31655556
chr1	31656835	31657190
chr1	31769593	31770028
chr1	31867540	31867879
chr1	31895570	31895899
chr1	32014452	32014831
chr1	32029700	32030011
chr1	32059622	32059906
chr1	32071532	32071829
chr1	32109890	32111024
chr1	32109890	32111024
chr1	32129473	32129798
chr1	32211241	32211534
chr1	32228331	32228626
chr1	32254773	32255178
chr1	32281630	32281872
chr1	32403510	32403999
chr1	32429674	32430052
chr1	32479111	32479743
chr1	32479111	32479743
chr1	32529083	32529282
chr1	32645249	32645448
chr1	32670985	32671731
chr1	32681260	32681536
chr1	32713804	32714012
chr1	32800792	32801033
chr1	32816980	32817569
chr1	32860106	32860386
chr1	32866440	32866798
chr1	32879551	32879891
chr1	32913942	32914260
chr1	32914840	32915059
chr1	32986040	32986399
chr1	33116464	33116958
chr1	33177822	33178133
chr1	33238631	33238830
chr1	33338232	33338495
chr1	33342282	33342596
chr1	33399055	33399356
chr1	33430272	33430660
chr1	33516128	33516354
chr1	33520754	33520982
chr1	33551941	33552324
chr1	33646613	33646822
chr1	33684293	33684493
chr1	33761163	33761439
chr1	33814803	33815258
chr1	33833367	33833712
chr1	33921483	33921726
chr1	33936065	33936423
chr1	33937959	33938286
chr1	34078473	34078831
chr1	34098681	34098963
chr1	35063483	35063869
chr1	35147111	35147413
chr1	35208266	35208622
chr1	35252060	35252446
chr1	35318285	35318641
chr1	35544929	35545285
chr1	35667774	35667994
chr1	35916718	35916999
chr1	36010735	36010951
chr1	36023384	36023715
chr1	36030255	36030522
chr1	36034580	36034837
chr1	36106624	36107441
chr1	36181124	36181390
chr1	36184304	36184681
chr1	36192472	36192773
chr1	36234264	36234636
chr1	36234827	36235211
chr1	36240282	36240592
chr1	36348596	36348887
chr1	36396615	36397117
chr1	36554274	36554878
chr1	36565218	36565910
chr1	36565218	36565910
chr1	36600341	36600647
chr1	36614984	36615483
chr1	36626528	36626771
chr1	36653818	36654033
chr1	36689688	36690216
chr1	36751117	36751337
chr1	36772465	36772679
chr1	36808360	36808633
chr1	36863300	36863748
chr1	36886383	36886758
chr1	36911978	36912226
chr1	36929813	36930204
chr1	36981988	36982333
chr1	37019492	37019795
chr1	37041695	37042033
chr1	37074919	37075194
chr1	37169310	37169668
chr1	37789394	37789696
chr1	37899894	37900262
chr1	37920446	37920833
chr1	37939906	37940232
chr1	37952993	37953197
chr1	37980309	37980541
chr1	38027479	38027742
chr1	38061416	38061784
chr1	38148041	38148382
chr1	38156052	38156475
chr1	38157734	38158246
chr1	38259581	38259959
chr1	38273398	38273940
chr1	38273398	38273940
chr1	38276804	38277061
chr1	38325774	38326100
chr1	38411837	38412092
chr1	38412608	38412807
chr1	38440752	38440979
chr1	38455623	38455899
chr1	38478097	38478599
chr1	38503404	38503663
chr1	38506245	38506475
chr1	38512905	38513250
chr1	39052812	39053021
chr1	39283812	39284145
chr1	39300928	39301235
chr1	39491788	39492473
chr1	39491788	39492473
chr1	39564349	39564705
chr1	39568274	39568536
chr1	39658258	39658491
chr1	39724383	39724648
chr1	39874198	39874724
chr1	39876620	39876819
chr1	39974746	39975007
chr1	39980379	39980723
chr1	39981322	39981706
chr1	40004907	40005183
chr1	40006492	40006700
chr1	40042368	40042691
chr1	40071884	40072159
chr1	40105339	40105757
chr1	40119212	40119528
chr1	40167577	40167852
chr1	40185736	40185983
chr1	40235833	40236169
chr1	40253731	40254021
chr1	40254611	40255011
chr1	40282519	40282845
chr1	40367514	40368121
chr1	40367514	40368121
chr1	40385212	40385485
chr1	40439165	40439523
chr1	40498024	40498250
chr1	40506221	40506499
chr1	40544275	40544541
chr1	40550415	40550690
chr1	40609700	40610045
chr1	40626677	40627271
chr1	40804359	40804726
chr1	40870528	40870838
chr1	41078008	41078312
chr1	41134557	41134877
chr1	41157197	41157893
chr1	41157197	41157893
chr1	41314247	41314566
chr1	41315725	41315966
chr1	41414622	41414890
chr1	41418155	41418531
chr1	41444887	41445216
chr1	41707284	41707582
chr1	41733862	41734219
chr1	41748408	41748714
chr1	41788599	41788889
chr1	41882770	41883067
chr1	41898385	41898734
chr1	41981785	41982139
chr1	42039767	42040164
chr1	42128127	42128533
chr1	42268367	42268704
chr1	42501332	42501583
chr1	42612544	42612913
chr1	42639027	42639299
chr1	42642684	42642900
chr1	42800807	42801211
chr1	42921949	42922309
chr1	42928798	42929082
chr1	43043648	43043892
chr1	43123922	43124121
chr1	43212834	43213056
chr1	43243582	43243877
chr1	43379075	43379418
chr1	43388693	43388892
chr1	43389972	43390254
chr1	43396821	43397025
chr1	43539254	43539662
chr1	43692941	43693296
chr1	43703810	43704066
chr1	43855474	43855748
chr1	43994809	43995155
chr1	44173068	44173456
chr1	44229127	44229515
chr1	44400390	44400749
chr1	44412095	44412549
chr1	44440281	44440954
chr1	44471347	44471686
chr1	44495573	44495878
chr1	44502258	44502542
chr1	44513321	44513677
chr1	44683415	44683729
chr1	44843938	44844180
chr1	45060800	45061161
chr1	45097478	45097770
chr1	45118525	45118865
chr1	45139802	45140300
chr1	45180736	45180939
chr1	45205260	45205648
chr1	45240775	45241579
chr1	45251828	45252082
chr1	45259412	45259710
chr1	45265400	45265718
chr1	45266012	45266448
chr1	45279428	45279739
chr1	45480170	45480509
chr1	45765935	45766297
chr1	45769545	45769990
chr1	45805400	45806127
chr1	45825500	45825873
chr1	45965728	45966174
chr1	45987361	45987588
chr1	46035719	46036072
chr1	46152652	46153059
chr1	46215947	46216510
chr1	46269034	46269294
chr1	46347292	46347587
chr1	46502718	46503074
chr1	46645201	46645559
chr1	46689155	46689489
chr1	46768817	46769138
chr1	46806321	46806980
chr1	46806321	46806980
chr1	46813772	46814109
chr1	46872024	46872362
chr1	46912541	46912871
chr1	46943122	46943441
chr1	46955415	46955649
chr1	46993677	46994051
chr1	46998546	46998814
chr1	47133916	47134193
chr1	47190960	47191215
chr1	47323431	47323689
chr1	47341758	47342065
chr1	47557218	47557479
chr1	47573541	47573779
chr1	47644607	47645200
chr1	47658603	47658918
chr1	47728516	47728788
chr1	47779727	47780506
chr1	47779727	47780506
chr1	47799287	47800123
chr1	47799287	47800123
chr1	47854459	47854800
chr1	47902209	47902428
chr1	48176161	48176509
chr1	48204355	48204569
chr1	48463354	48463623
chr1	48575104	48575446
chr1	48667860	48668167
chr1	48702578	48702804
chr1	48937628	48938309
chr1	48937628	48938309
chr1	48996466	48996733
chr1	49018163	49018443
chr1	49038345	49038739
chr1	49162880	49163113
chr1	49283225	49283510
chr1	50737655	50737981
chr1	50798656	50799036
chr1	50799253	50799529
chr1	50814372	50814685
chr1	50834139	50834538
chr1	50835620	50835886
chr1	51071161	51071451
chr1	51425453	51426219
chr1	51434121	51434398
chr1	51443537	51443940
chr1	51524459	51524748
chr1	51655126	51655425
chr1	51657908	51658148
chr1	51701796	51702115
chr1	51762479	51762817
chr1	52000749	52001004
chr1	52082595	52082922
chr1	52234741	52234988
chr1	52344293	52345120
chr1	52362602	52362819
chr1	52467946	52468300
chr1	52498263	52498663
chr1	52499222	52499581
chr1	52593137	52593462
chr1	52607620	52607873
chr1	52761995	52762194
chr1	52869288	52869732
chr1	52869943	52870679
chr1	52869943	52870679
chr1	53018977	53019411
chr1	53151875	53152242
chr1	53163806	53164111
chr1	53387323	53387579
chr1	53647731	53647948
chr1	53651434	53651699
chr1	53686034	53686331
chr1	53703645	53704409
chr1	53743935	53744274
chr1	53791742	53791982
chr1	53858976	53859300
chr1	53910285	53910566
chr1	53951134	53951497
chr1	54220482	54220683
chr1	54303722	54304385
chr1	54303722	54304385
chr1	54326644	54326914
chr1	54411273	54411879
chr1	54518985	54519399
chr1	54535815	54536049
chr1	54587313	54587599
chr1	54872004	54872236
chr1	54953886	54954085
chr1	54954980	54955388
chr1	55007658	55007999
chr1	55137724	55138060
chr1	55257571	55257891
chr1	55276136	55276496
chr1	55410793	55411106
chr1	55416366	55416666
chr1	55462047	55462421
chr1	55487613	55488085
chr1	55606258	55606535
chr1	55743181	55743563
chr1	55750491	55750800
chr1	55841397	55841704
chr1	55844255	55844472
chr1	55944509	55944784
chr1	56167796	56167995
chr1	57044801	57045173
chr1	57045324	57045528
chr1	57050624	57050929
chr1	57174977	57175202
chr1	57286717	57287059
chr1	57297591	57297901
chr1	58981531	58981814
chr1	59012335	59012706
chr1	59118361	59118589
chr1	59205566	59205859
chr1	59234988	59235240
chr1	59248028	59248359
chr1	59249097	59249507
chr1	59250657	59251102
chr1	59369451	59369800
chr1	59369451	59369800
chr1	60164934	60165250
chr1	60225087	60225473
chr1	60368956	60369191
chr1	60413019	60413325
chr1	60437100	60437384
chr1	60622573	60622858
chr1	60747052	60747399
chr1	61314322	61314630
chr1	61508564	61509053
chr1	61515608	61515882
chr1	62054376	62054677
chr1	62107466	62107723
chr1	62317797	62318117
chr1	62536149	62536348
chr1	62641319	62641607
chr1	62873100	62873409
chr1	63212248	63212548
chr1	63249325	63249869
chr1	63249325	63249869
chr1	63307320	63307568
chr1	63428949	63429168
chr1	63787873	63788200
chr1	63907302	63907622
chr1	64059285	64059869
chr1	64081551	64081837
chr1	64157677	64157900
chr1	64602835	64603034
chr1	64712056	64712358
chr1	64734786	64735110
chr1	65289848	65290120
chr1	65329944	65330172
chr1	65431887	65432502
chr1	65532843	65533469
chr1	65720078	65720342
chr1	66153365	66153715
chr1	66424590	66424895
chr1	66708379	66708726
chr1	66719028	66719369
chr1	66801765	66802014
chr1	66912079	66912453
chr1	66969559	66969849
chr1	67230740	67230999
chr1	67461802	67462049
chr1	67614872	67615174
chr1	67895971	67896394
chr1	67966107	67966485
chr1	68001105	68001412
chr1	68150894	68151295
chr1	68151997	68152372
chr1	68225930	68226264
chr1	68231860	68232138
chr1	68319403	68319678
chr1	68582358	68582716
chr1	68585877	68586202
chr1	68808441	68808758
chr1	68908783	68909009
chr1	69065801	69066000
chr1	70203272	70203567
chr1	70598727	70598979
chr1	70671036	70671822
chr1	70686910	70687216
chr1	70820035	70820786
chr1	70876519	70876974
chr1	70953588	70953900
chr1	70975792	70976095
chr1	70994508	70994769
chr1	71151031	71151344
chr1	71515698	71516035
chr1	71662509	71662723
chr1	72652495	72652735
chr1	72748428	72748820
chr1	73088973	73089237
chr1	74464075	74464322
chr1	74934751	74934994
chr1	74969807	74970174
chr1	75155487	75155844
chr1	75237696	75237956
chr1	75669426	75669736
chr1	75699078	75699324
chr1	75731419	75731745
chr1	76098075	76098354
chr1	76190142	76190373
chr1	76374430	76374637
chr1	76457274	76457475
chr1	76619834	76620172
chr1	76796739	76797002
chr1	77591956	77592284
chr1	77614013	77614235
chr1	77999382	77999689
chr1	78148626	78149365
chr1	78148626	78149365
chr1	78366407	78366696
chr1	78444590	78445381
chr1	78444590	78445381
chr1	78580139	78580432
chr1	78596519	78596791
chr1	78610761	78611095
chr1	79073056	79073338
chr1	79305446	79305751
chr1	79725488	79725754
chr1	79962875	79963196
chr1	80683129	80683385
chr1	80683913	80684112
chr1	82266192	82266421
chr1	82268578	82268929
chr1	84397423	84397665
chr1	84464725	84465107
chr1	84543431	84543848
chr1	84764067	84764326
chr1	84899499	84899737
chr1	84945080	84945367
chr1	84972295	84972569
chr1	85086284	85086891
chr1	85155825	85156317
chr1	85219193	85219584
chr1	85238029	85238381
chr1	85401909	85402253
chr1	85410391	85410994
chr1	85410391	85410994
chr1	85575137	85575411
chr1	85720488	85720747
chr1	85725307	85725554
chr1	85741904	85742625
chr1	85773832	85774264
chr1	86042640	86042979
chr1	86174087	86174364
chr1	86484047	86484250
chr1	86846002	86846296
chr1	86861563	86861968
chr1	87170260	87170653
chr1	87597430	87597826
chr1	87617639	87617900
chr1	87758662	87758986
chr1	87794077	87794289
chr1	87800912	87801316
chr1	88419501	88419728
chr1	88527242	88527493
chr1	88646227	88646572
chr1	88768850	88769144
chr1	89149727	89150544
chr1	89202392	89202608
chr1	89357037	89357465
chr1	89458162	89458733
chr1	89458162	89458733
chr1	89464422	89464703
chr1	89823902	89824170
chr1	89920683	89921030
chr1	89948842	89949157
chr1	89990218	89990671
chr1	90098245	90098817
chr1	90228478	90228879
chr1	90270256	90270577
chr1	90452816	90453058
chr1	90460511	90461030
chr1	90511590	90511881
chr1	90580155	90580439
chr1	91316575	91316775
chr1	91317059	91317260
chr1	91487191	91487785
chr1	91630848	91631153
chr1	91631712	91632000
chr1	91744398	91744638
chr1	91748325	91748602
chr1	91852753	91853168
chr1	91977049	91977287
chr1	92351432	92351761
chr1	92392849	92393156
chr1	92463212	92463519
chr1	92756973	92757260
chr1	92764256	92764455
chr1	92950683	92950998
chr1	93088809	93089048
chr1	93214654	93214920
chr1	93250838	93251134
chr1	93297403	93297740
chr1	93324434	93324799
chr1	93427111	93427429
chr1	93459697	93459997
chr1	93487173	93487480
chr1	93645949	93646503
chr1	93770216	93770537
chr1	93903624	93903867
chr1	94095067	94095401
chr1	94279553	94279901
chr1	94309816	94310128
chr1	94311826	94312467
chr1	94311826	94312467
chr1	94312946	94313182
chr1	94316322	94316608
chr1	94339682	94339912
chr1	94344025	94344990
chr1	94344025	94344990
chr1	94375018	94375349
chr1	94511227	94511622
chr1	94527046	94527341
chr1	94713257	94713597
chr1	94801475	94801746
chr1	94929321	94929600
chr1	94947065	94947428
chr1	94979722	94980029
chr1	94987954	94988176
chr1	95006987	95007389
chr1	95267541	95267905
chr1	95271268	95271744
chr1	95285714	95286066
chr1	95319985	95320287
chr1	95507177	95507413
chr1	95508961	95509286
chr1	95699528	95699853
chr1	96701762	96702034
chr1	96826918	96827143
chr1	97187002	97187386
chr1	97311042	97311241
chr1	97432160	97432403
chr1	98286054	98286316
chr1	98386447	98386686
chr1	98516649	98516975
chr1	98519656	98519999
chr1	98933693	98934024
chr1	99259927	99260130
chr1	99645910	99646150
chr1	99947033	99947241
chr1	100173109	100173455
chr1	100202628	100202836
chr1	100274289	100274530
chr1	100435456	100435721
chr1	100503427	100504004
chr1	100598341	100598925
chr1	100925099	100925422
chr1	100929299	100929636
chr1	101333935	101334236
chr1	101386742	101386967
chr1	101753957	101754290
chr1	101774838	101775160
chr1	101822955	101823259
chr1	101985836	101986158
chr1	102285704	102286022
chr1	102657322	102657640
chr1	102900074	102900371
chr1	103436120	103436390
chr1	104003849	104004129
chr1	104057575	104057900
chr1	104331056	104331352
chr1	104491177	104491454
chr1	105323133	105323483
chr1	106336202	106336492
chr1	107599170	107599519
chr1	108072210	108072499
chr1	108293046	108293336
chr1	108324851	108325210
chr1	108668144	108668494
chr1	108742569	108743046
chr1	108757351	108757630
chr1	109055142	109055482
chr1	109102380	109102773
chr1	109103639	109103856
chr1	109112800	109113049
chr1	109186233	109186455
chr1	109203489	109204185
chr1	109203489	109204185
chr1	109234743	109235134
chr1	109289031	109289403
chr1	109419529	109419728
chr1	109440767	109441048
chr1	109505668	109506207
chr1	109618529	109618822
chr1	109642597	109642890
chr1	109655315	109655571
chr1	109736334	109736568
chr1	109806211	109806595
chr1	109820123	109820375
chr1	109940361	109940756
chr1	109942030	109942295
chr1	110026454	110026668
chr1	110074904	110075248
chr1	110075406	110075817
chr1	110088928	110089226
chr1	110182949	110183167
chr1	110185970	110186292
chr1	110316244	110316631
chr1	110319464	110319871
chr1	110527038	110527649
chr1	110596468	110596826
chr1	110648746	110649084
chr1	110659090	110659363
chr1	110739574	110739878
chr1	110745677	110745954
chr1	110750439	110750737
chr1	110752545	110753485
chr1	110752545	110753485
chr1	110855209	110855576
chr1	110880883	110881618
chr1	110880883	110881618
chr1	110882433	110882678
chr1	110883880	110884179
chr1	110949998	110950731
chr1	110955197	110955442
chr1	111002885	111003223
chr1	111038627	111038977
chr1	111067127	111067482
chr1	111158398	111158706
chr1	111161983	111162314
chr1	111173475	111173705
chr1	111308729	111309002
chr1	111323490	111323812
chr1	111325917	111326302
chr1	111506480	111507133
chr1	111573196	111573409
chr1	111765518	111765855
chr1	111876831	111877099
chr1	111942464	111942736
chr1	112024293	112024623
chr1	112050857	112051176
chr1	112199095	112199294
chr1	112257567	112257811
chr1	112297980	112298385
chr1	112312203	112312497
chr1	112901520	112901743
chr1	112912293	112912625
chr1	112933503	112933813
chr1	113008854	113009179
chr1	113044487	113044725
chr1	113157139	113157341
chr1	113161977	113162536
chr1	113216908	113217124
chr1	113249928	113250234
chr1	113258100	113258390
chr1	113258905	113259248
chr1	113261340	113261622
chr1	113346810	113347139
chr1	113351859	113352203
chr1	113423603	113423919
chr1	113498573	113499326
chr1	113498573	113499326
chr1	113585269	113585593
chr1	113615314	113616072
chr1	113615314	113616072
chr1	113683182	113683485
chr1	113932578	113933358
chr1	113932578	113933358
chr1	114220543	114220827
chr1	114354613	114355427
chr1	114447441	114448066
chr1	114447441	114448066
chr1	114471955	114472341
chr1	114521405	114521796
chr1	114825435	114825766
chr1	114889085	114889529
chr1	115053599	115053966
chr1	115124040	115124606
chr1	115259006	115259641
chr1	115299938	115300285
chr1	115322865	115323502
chr1	115499206	115499547
chr1	115522039	115522238
chr1	115655383	115655777
chr1	115681543	115681922
chr1	116012299	116012635
chr1	116138447	116138799
chr1	116150912	116151111
chr1	116314505	116314807
chr1	116350443	116350727
chr1	116518671	116519140
chr1	116563350	116563560
chr1	116681681	116682010
chr1	116694693	116694919
chr1	117027871	117028207
chr1	117041696	117042048
chr1	117113644	117113879
chr1	117117311	117117587
chr1	117210180	117210384
chr1	117267474	117267696
chr1	117279925	117280267
chr1	117360292	117360508
chr1	117597969	117598331
chr1	117610462	117610736
chr1	117664102	117664499
chr1	117827346	117827545
chr1	118055393	118055661
chr1	118296736	118297017
chr1	118301481	118301731
chr1	118438148	118438452
chr1	118694008	118694331
chr1	118696951	118697172
chr1	118766040	118766311
chr1	119551299	119551581
chr1	119626662	119626904
chr1	119682692	119683460
chr1	119682692	119683460
chr1	119818161	119818398
chr1	119829299	119829545
chr1	119910100	119910469
chr1	120018530	120018805
chr1	120092286	120092587
chr1	120125484	120125806
chr1	120154309	120154528
chr1	120156416	120156756
chr1	120190860	120191198
chr1	120286765	120287008
chr1	120351684	120351955
chr1	120413542	120413919
chr1	120428874	120429135
chr1	120491264	120491589
chr1	120543844	120544164
chr1	120688343	120688727
chr1	120837145	120837360
chr1	120838944	120839195
chr1	120874402	120874767
chr1	120906158	120906430
chr1	120925452	120926250
chr1	120925452	120926250
chr1	121484421	121485417
chr1	121484421	121485417
chr1	142586202	142586530
chr1	142923488	142923800
chr1	143500051	143500341
chr1	143646115	143646358
chr1	143656167	143656477
chr1	143673272	143673694
chr1	143743533	143743741
chr1	143912851	143913206
chr1	143913764	143914416
chr1	143913764	143914416
chr1	144533660	144533954
chr1	144567899	144568213
chr1	144593488	144593903
chr1	144621433	144621633
chr1	144918011	144918374
chr1	144931953	144932570
chr1	145014552	145014786
chr1	145058946	145059339
chr1	145126828	145127140
chr1	145138917	145139182
chr1	145208938	145209186
chr1	145277229	145277535
chr1	145293290	145293635
chr1	145299683	145299936
chr1	145382294	145382745
chr1	145421654	145422013
chr1	145427467	145427750
chr1	145457131	145457569
chr1	145507369	145507970
chr1	145515837	145516413
chr1	145542882	145543197
chr1	145588573	145588793
chr1	145589338	145589598
chr1	145610886	145611237
chr1	145713528	145713980
chr1	145826391	145827333
chr1	145969304	145969964
chr1	146011760	146012001
chr1	146244548	146244747
chr1	146555871	146556780
chr1	146555871	146556780
chr1	146569995	146570230
chr1	146644060	146644488
chr1	146714090	146714385
chr1	146714521	146714880
chr1	146745428	146745691
chr1	146861752	146861951
chr1	146966797	146967149
chr1	147071611	147072083
chr1	147071611	147072083
chr1	147362359	147362659
chr1	147364871	147365154
chr1	147400299	147401247
chr1	147400299	147401247
chr1	147511005	147511722
chr1	147553484	147553830
chr1	147727169	147727439
chr1	147735313	147735821
chr1	147790301	147791021
chr1	147806765	147807483
chr1	147817834	147818110
chr1	147833556	147833806
chr1	147843677	147843960
chr1	147860753	147861204
chr1	147931173	147931427
chr1	147993699	147994106
chr1	147994190	147994397
chr1	148000169	148000560
chr1	148176291	148176686
chr1	148240974	148241414
chr1	148247527	148247849
chr1	148527165	148527509
chr1	148531946	148532261
chr1	148555800	148556302
chr1	148598655	148599020
chr1	148605115	148605546
chr1	148760750	148760999
chr1	148767141	148767521
chr1	149192708	149193063
chr1	149204331	149204562
chr1	149214757	149215079
chr1	149223170	149224789
chr1	149223170	149224789
chr1	149223170	149224789
chr1	149297710	149297957
chr1	149300013	149300255
chr1	149379064	149379798
chr1	149379064	149379798
chr1	149431094	149431457
chr1	149514291	149514724
chr1	149575956	149576269
chr1	149577013	149577243
chr1	149605582	149605781
chr1	149763963	149764798
chr1	149763963	149764798
chr1	149783449	149783906
chr1	149803703	149804555
chr1	149803703	149804555
chr1	149803703	149804555
chr1	149811820	149812125
chr1	149812780	149813037
chr1	149813968	149814598
chr1	149813968	149814598
chr1	149814712	149814955
chr1	149822036	149822508
chr1	149822613	149823017
chr1	149823921	149824180
chr1	149832676	149833209
chr1	149857741	149858208
chr1	149858494	149858824
chr1	149859111	149859603
chr1	149859111	149859603
chr1	149859926	149860209
chr1	149870940	149871517
chr1	149933989	149934320
chr1	149982596	149982797
chr1	150022624	150022885
chr1	150141199	150141491
chr1	150159562	150159884
chr1	150185870	150186085
chr1	150206968	150207566
chr1	150227760	150228125
chr1	150241224	150241847
chr1	150265998	150266748
chr1	150265998	150266748
chr1	150436854	150437205
chr1	150457444	150457705
chr1	150505081	150505344
chr1	150521372	150521741
chr1	150521372	150521741
chr1	150533421	150533741
chr1	150551558	150552194
chr1	150601684	150602138
chr1	150785609	150785902
chr1	150848934	150849140
chr1	150849333	150849590
chr1	150952000	150952257
chr1	150968200	150968745
chr1	150968200	150968745
chr1	150979240	150979508
chr1	150980706	150981034
chr1	150997109	150997396
chr1	151032024	151032229
chr1	151042864	151043159
chr1	151072333	151072544
chr1	151128482	151128816
chr1	151138295	151138652
chr1	151224230	151224470
chr1	151273380	151273746
chr1	151300504	151300757
chr1	151313410	151313634
chr1	151319167	151319816
chr1	151371779	151372317
chr1	151416398	151416654
chr1	151431511	151431850
chr1	151507199	151507529
chr1	151512868	151513208
chr1	151566688	151566967
chr1	151584271	151584773
chr1	151707519	151707891
chr1	151735457	151736296
chr1	151735457	151736296
chr1	151808943	151809248
chr1	151881714	151882250
chr1	151906496	151906853
chr1	151940507	151940815
chr1	151969233	151969631
chr1	151974185	151974527
chr1	152025080	152025373
chr1	152114482	152114795
chr1	152158149	152158359
chr1	152413354	152413670
chr1	152430883	152431250
chr1	152505850	152506129
chr1	152626598	152626814
chr1	152842369	152842570
chr1	152898638	152898892
chr1	153195556	153195847
chr1	153201819	153202036
chr1	153324918	153325276
chr1	153327963	153328343
chr1	153377241	153377548
chr1	153467384	153467730
chr1	153482276	153482584
chr1	153483365	153483772
chr1	153505666	153505909
chr1	153540984	153541439
chr1	153544989	153545328
chr1	153606368	153606635
chr1	153630955	153631328
chr1	153643364	153643838
chr1	153643364	153643838
chr1	153650165	153650552
chr1	153700167	153700736
chr1	153721889	153722221
chr1	153755773	153756351
chr1	153769708	153770094
chr1	153793901	153794138
chr1	153918264	153918699
chr1	153918809	153919420
chr1	153918809	153919420
chr1	153940001	153940213
chr1	153949766	153950397
chr1	153959199	153959544
chr1	153963026	153963315
chr1	154155523	154155976
chr1	154158632	154158885
chr1	154192979	154193620
chr1	154244674	154245217
chr1	154249357	154249589
chr1	154297860	154298107
chr1	154298741	154298956
chr1	154307591	154307832
chr1	154317726	154318003
chr1	154377760	154378147
chr1	154452322	154452678
chr1	154518904	154519241
chr1	154531230	154531620
chr1	154531975	154532352
chr1	154599893	154600844
chr1	154642181	154642523
chr1	154850946	154851310
chr1	154909036	154909378
chr1	154909623	154909965
chr1	154916254	154916606
chr1	154933941	154934655
chr1	154971581	154971894
chr1	154973296	154973762
chr1	154990042	154990298
chr1	155017424	155017737
chr1	155022993	155023427
chr1	155023641	155024012
chr1	155033928	155034323
chr1	155043320	155043716
chr1	155057167	155057549
chr1	155057784	155058031
chr1	155064010	155064215
chr1	155107616	155108515
chr1	155107616	155108515
chr1	155140320	155140686
chr1	155145688	155145966
chr1	155163341	155163620
chr1	155164292	155164916
chr1	155178204	155179062
chr1	155178204	155179062
chr1	155214239	155214702
chr1	155214239	155214702
chr1	155220521	155220887
chr1	155242827	155243466
chr1	155242827	155243466
chr1	155247095	155247329
chr1	155278278	155278772
chr1	155293081	155293403
chr1	155532309	155532734
chr1	155561596	155561944
chr1	155579828	155580171
chr1	155715234	155715751
chr1	155715234	155715751
chr1	155826910	155827238
chr1	155830336	155830625
chr1	155880997	155881347
chr1	155903933	155904309
chr1	155908004	155908238
chr1	155916128	155916446
chr1	155958956	155959521
chr1	155958956	155959521
chr1	156022830	156023301
chr1	156024461	156024729
chr1	156024461	156024729
chr1	156036108	156036462
chr1	156052120	156052514
chr1	156060525	156060903
chr1	156066417	156066777
chr1	156076123	156076395
chr1	156100105	156100475
chr1	156111004	156111331
chr1	156115845	156116103
chr1	156163397	156163824
chr1	156163397	156163824
chr1	156182853	156183211
chr1	156195219	156195554
chr1	156252396	156252799
chr1	156289378	156289688
chr1	156329803	156330031
chr1	156352775	156353131
chr1	156355397	156355741
chr1	156414208	156414535
chr1	156415606	156415958
chr1	156426276	156426540
chr1	156427099	156427321
chr1	156471149	156471401
chr1	156475007	156475396
chr1	156542214	156542577
chr1	156553875	156554173
chr1	156577868	156578198
chr1	156578921	156579167
chr1	156594149	156594729
chr1	156595649	156595989
chr1	156627252	156627555
chr1	156629740	156630113
chr1	156647842	156648139
chr1	156659288	156659717
chr1	156675761	156676080
chr1	156695569	156695922
chr1	156696436	156696652
chr1	156698044	156699124
chr1	156698044	156699124
chr1	156710887	156711177
chr1	156721223	156721775
chr1	156721223	156721775
chr1	156736877	156737706
chr1	156736877	156737706
chr1	156808822	156809024
chr1	156829758	156830223
chr1	156859929	156860243
chr1	156890206	156890457
chr1	156897556	156897922
chr1	157059936	157060285
chr1	157108189	157108539
chr1	157125805	157126145
chr1	157141768	157142096
chr1	157166712	157167035
chr1	157333401	157333726
chr1	157339741	157340096
chr1	157347068	157347423
chr1	157459154	157459530
chr1	157460371	157460702
chr1	157465856	157466185
chr1	157475456	157475785
chr1	157550057	157550335
chr1	157661148	157661420
chr1	157847927	157848185
chr1	157918360	157918692
chr1	157933423	157933853
chr1	157939635	157939905
chr1	157961770	157962141
chr1	158057111	158057482
chr1	158087651	158087925
chr1	158094764	158095131
chr1	158173666	158174020
chr1	158299660	158299887
chr1	158466181	158466524
chr1	158476204	158476527
chr1	158497020	158497333
chr1	158968473	158968805
chr1	159041807	159042103
chr1	159102118	159102441
chr1	159130778	159131170
chr1	159181352	159181667
chr1	159183990	159184197
chr1	159750319	159750813
chr1	159768676	159768895
chr1	159824382	159825024
chr1	159861318	159861727
chr1	159906213	159906579
chr1	159977357	159977695
chr1	160055487	160055736
chr1	160070801	160071133
chr1	160162913	160163226
chr1	160221795	160222029
chr1	160346305	160346645
chr1	160398417	160398700
chr1	160576932	160577248
chr1	160645400	160645692
chr1	160651306	160651662
chr1	160662269	160662589
chr1	160696618	160696977
chr1	160747379	160747584
chr1	160749923	160750194
chr1	160804806	160805111
chr1	160921218	160921475
chr1	160924061	160924274
chr1	160960041	160960328
chr1	161041672	161041907
chr1	161053086	161053394
chr1	161087612	161088001
chr1	161089467	161089763
chr1	161102341	161102769
chr1	161109653	161109887
chr1	161128933	161129396
chr1	161135652	161136166
chr1	161135652	161136166
chr1	161162353	161162634
chr1	161171956	161172240
chr1	161179633	161179950
chr1	161275783	161276168
chr1	161283960	161284378
chr1	161344203	161344493
chr1	161351945	161352270
chr1	161369094	161369454
chr1	161417196	161417486
chr1	161424553	161424863
chr1	161431973	161432276
chr1	161439363	161439659
chr1	161440791	161441013
chr1	161456845	161457150
chr1	161536052	161536309
chr1	161696395	161696851
chr1	161708485	161709051
chr1	161711256	161711597
chr1	161719489	161720091
chr1	161719489	161720091
chr1	161735906	161736171
chr1	162006736	162007066
chr1	162025765	162026153
chr1	162039269	162039834
chr1	162246337	162246624
chr1	162327498	162327751
chr1	162361944	162362227
chr1	162467685	162467884
chr1	162531132	162531826
chr1	162760178	162760498
chr1	162770066	162770372
chr1	162817684	162818000
chr1	162847822	162848185
chr1	163144619	163144900
chr1	163285587	163285910
chr1	163330995	163331252
chr1	163379797	163380123
chr1	163498587	163498897
chr1	163505669	163505955
chr1	163531463	163531679
chr1	164587108	164587432
chr1	164756540	164756922
chr1	165042620	165042978
chr1	165045069	165045278
chr1	165083626	165083825
chr1	165336700	165336999
chr1	165362151	165362481
chr1	165373182	165373672
chr1	165562064	165562545
chr1	165570931	165571230
chr1	165599890	165600480
chr1	165600784	165601023
chr1	165667558	165667859
chr1	165687166	165687531
chr1	165796873	165797400
chr1	165796873	165797400
chr1	165883411	165883778
chr1	165893962	165894283
chr1	166102566	166102808
chr1	166448292	166448515
chr1	166808471	166808735
chr1	166845334	166845891
chr1	166879666	166879954
chr1	167028385	167028738
chr1	167035864	167036237
chr1	167189721	167189973
chr1	167237116	167237372
chr1	167370563	167370871
chr1	167411368	167411742
chr1	167502964	167503382
chr1	167509639	167509873
chr1	167522637	167523045
chr1	167525437	167525652
chr1	167657183	167657449
chr1	167772572	167772907
chr1	167905201	167905499
chr1	168051519	168051778
chr1	168115100	168115299
chr1	168148092	168148336
chr1	168312004	168312298
chr1	168409015	168409392
chr1	168543559	168543776
chr1	168572770	168573120
chr1	169317740	169317974
chr1	169454936	169455369
chr1	169515657	169515995
chr1	169519522	169519815
chr1	169555621	169555896
chr1	169681209	169681445
chr1	169778857	169779066
chr1	169863018	169863564
chr1	169863018	169863564
chr1	169898101	169898433
chr1	170043555	170044096
chr1	170851089	170851355
chr1	170898929	170899196
chr1	171157864	171158063
chr1	171195904	171196253
chr1	171283014	171283295
chr1	171374271	171374573
chr1	171614104	171614414
chr1	171711092	171711510
chr1	171750256	171750992
chr1	171770610	171770939
chr1	171810532	171810961
chr1	171810532	171810961
chr1	171954046	171954307
chr1	171971920	171972238
chr1	172368648	172368964
chr1	172398538	172398795
chr1	172413064	172413405
chr1	172419081	172419393
chr1	172501681	172502363
chr1	172688786	172689081
chr1	172711781	172712153
chr1	172714124	172714494
chr1	172795281	172795531
chr1	173092074	173092436
chr1	173171525	173171800
chr1	173224434	173224696
chr1	173389495	173389858
chr1	173400343	173400691
chr1	173445931	173446823
chr1	173445931	173446823
chr1	173793229	173794496
chr1	173793229	173794496
chr1	173836932	173837367
chr1	173990807	173991847
chr1	173990807	173991847
chr1	174128342	174128875
chr1	174128342	174128875
chr1	174186914	174187173
chr1	174227267	174227486
chr1	174231913	174232126
chr1	174713135	174713446
chr1	174739148	174739459
chr1	174968335	174969411
chr1	174968335	174969411
chr1	174992535	174993179
chr1	174998869	174999245
chr1	175094453	175094666
chr1	175121170	175121552
chr1	175124024	175124380
chr1	175288806	175289086
chr1	175342949	175343351
chr1	175345371	175345649
chr1	175726565	175726842
chr1	175857074	175857382
chr1	176042711	176043018
chr1	176176083	176176867
chr1	176176083	176176867
chr1	176344173	176344474
chr1	176528966	176529520
chr1	176528966	176529520
chr1	176812878	176813165
chr1	176850142	176850453
chr1	176866508	176867259
chr1	176866508	176867259
chr1	177001640	177001859
chr1	177150846	177151089
chr1	177324794	177325005
chr1	177749285	177749533
chr1	177915094	177915447
chr1	178158981	178159262
chr1	178279846	178280095
chr1	178501479	178501819
chr1	178511340	178512505
chr1	178511340	178512505
chr1	178737550	178737774
chr1	178743502	178743740
chr1	178971813	178972171
chr1	178995269	178995845
chr1	179048342	179048649
chr1	179090349	179090561
chr1	179159548	179159811
chr1	179262678	179263019
chr1	179334957	179335275
chr1	179338911	179339194
chr1	179675491	179675849
chr1	179778995	179779201
chr1	179783929	179784171
chr1	179836954	179837224
chr1	179846795	179847314
chr1	179851153	179852028
chr1	179851153	179852028
chr1	179923331	179924106
chr1	180123819	180124373
chr1	180137886	180138144
chr1	180147950	180148343
chr1	180157339	180157678
chr1	180221780	180222140
chr1	180334282	180334501
chr1	180385179	180385396
chr1	180471514	180472229
chr1	180484972	180485344
chr1	180502683	180502998
chr1	180832343	180832674
chr1	180851126	180851389
chr1	181057659	181058054
chr1	181057659	181058054
chr1	181058215	181058538
chr1	181074295	181074925
chr1	181111586	181111974
chr1	181122245	181122444
chr1	181122245	181122444
chr1	181135690	181136073
chr1	181159014	181159437
chr1	181394045	181394400
chr1	181448291	181448649
chr1	181645467	181645728
chr1	181906123	181906437
chr1	182038123	182038425
chr1	182050211	182050410
chr1	182053568	182053815
chr1	182054047	182054442
chr1	182112334	182112710
chr1	182228417	182228647
chr1	182360600	182360949
chr1	182365842	182366222
chr1	182415197	182415545
chr1	182557971	182558237
chr1	182564829	182565190
chr1	182570504	182570838
chr1	182583912	182584574
chr1	182751473	182751776
chr1	182753745	182754054
chr1	182755861	182756109
chr1	182758489	182759026
chr1	182808223	182808974
chr1	182808223	182808974
chr1	182810450	182810951
chr1	182931649	182931980
chr1	182992277	182992641
chr1	183197156	183197460
chr1	183250279	183250967
chr1	183250279	183250967
chr1	183439299	183439671
chr1	183440941	183441252
chr1	183441364	183441612
chr1	183512811	183513043
chr1	183592394	183592621
chr1	183604628	183605079
chr1	183624654	183625005
chr1	183654271	183654549
chr1	183885094	183885463
chr1	184020695	184021037
chr1	184044591	184044903
chr1	184191666	184192038
chr1	184633151	184633422
chr1	184660867	184661200
chr1	184723389	184723588
chr1	184724120	184724460
chr1	184774708	184775107
chr1	184943347	184943848
chr1	184951286	184951616
chr1	185014363	185014847
chr1	185139383	185139836
chr1	185285770	185286828
chr1	185285770	185286828
chr1	185529059	185529314
chr1	185565273	185565505
chr1	185639520	185639798
chr1	185643365	185643625
chr1	185650164	185650514
chr1	185703019	185703218
chr1	185782584	185782842
chr1	186051497	186051724
chr1	186181748	186182124
chr1	186294438	186294652
chr1	186344207	186345287
chr1	186373630	186373896
chr1	186451820	186452185
chr1	186574896	186575291
chr1	186649319	186649658
chr1	186775662	186775879
chr1	186955079	186955370
chr1	187020844	187021139
chr1	187234175	187234518
chr1	187897523	187897743
chr1	189398736	189398991
chr1	190342876	190343114
chr1	190405824	190406069
chr1	192280464	192280786
chr1	192415002	192415317
chr1	192443229	192443554
chr1	192446779	192447089
chr1	192774980	192775225
chr1	192777692	192778810
chr1	192777692	192778810
chr1	193028343	193028772
chr1	193074198	193074789
chr1	193090766	193091564
chr1	194264860	194265164
chr1	196117616	196117831
chr1	196278598	196278815
chr1	196287148	196287414
chr1	196630057	196630379
chr1	197149515	197149721
chr1	197170301	197170724
chr1	197326081	197326370
chr1	197490363	197490606
chr1	197495995	197496221
chr1	197584336	197584664
chr1	197838070	197838357
chr1	197871781	197872155
chr1	197893658	197893976
chr1	198057541	198057814
chr1	198125254	198125578
chr1	198126030	198126572
chr1	198127058	198127436
chr1	198434715	198435014
chr1	198651014	198651283
chr1	198740767	198741052
chr1	199082402	199082747
chr1	199092944	199093175
chr1	199212557	199212936
chr1	199432634	199433018
chr1	199521120	199521435
chr1	199653809	199654214
chr1	199923943	199924176
chr1	200108864	200109115
chr1	200276678	200276929
chr1	200457797	200458166
chr1	200479257	200479613
chr1	200504826	200505096
chr1	200528059	200528339
chr1	200589629	200590121
chr1	200591501	200591789
chr1	200638529	200638909
chr1	200708083	200708345
chr1	200772064	200772375
chr1	200941078	200941646
chr1	200948768	200949016
chr1	200992457	200992945
[truncated: 21,911 more rows]

## Sheet: 4_CTCF_ChIP_Peaks (STAG2-WT)
Genomic Coordinates of CTCF ChIP Peaks called in STAG2-WT cells
chr	start	end
chr1	10863	11903
chr1	15434	15881
chr1	16064	16404
chr1	25955	26275
chr1	29009	29515
chr1	90934	91607
chr1	92350	92598
chr1	104799	105426
chr1	134384	134714
chr1	137301	137619
chr1	138672	139370
chr1	140167	140470
chr1	237021	237961
chr1	237021	237961
chr1	250981	251718
chr1	320234	320549
chr1	323479	324007
chr1	324731	325497
chr1	324731	325497
chr1	324731	325497
chr1	326463	326753
chr1	328632	328963
chr1	369299	369752
chr1	383431	383759
chr1	388903	389102
chr1	416437	416873
chr1	437312	438447
chr1	441967	442559
chr1	441967	442559
chr1	455918	456173
chr1	461732	462551
chr1	461732	462551
chr1	521337	521764
chr1	527569	527851
chr1	540357	541014
chr1	540357	541014
chr1	544334	546487
chr1	544334	546487
chr1	544334	546487
chr1	573612	573992
chr1	601324	601545
chr1	605938	606266
chr1	619940	620457
chr1	660724	661092
chr1	662854	663128
chr1	664127	664859
chr1	665673	665975
chr1	669116	669353
chr1	672469	672824
chr1	675897	676269
chr1	713595	714682
chr1	713595	714682
chr1	762235	762508
chr1	793293	793961
chr1	793293	793961
chr1	804897	805810
chr1	811923	812169
chr1	839700	840368
chr1	848005	848756
chr1	855048	855289
chr1	856232	856806
chr1	858460	858777
chr1	859115	859389
chr1	860168	860636
chr1	860902	861169
chr1	867013	867242
chr1	873394	876266
chr1	873394	876266
chr1	873394	876266
chr1	873394	876266
chr1	873394	876266
chr1	877251	877498
chr1	877957	878205
chr1	886768	887303
chr1	911205	911998
chr1	918893	919947
chr1	918893	919947
chr1	934335	934724
chr1	935493	936242
chr1	935493	936242
chr1	935493	936242
chr1	936834	938048
chr1	948685	948884
chr1	950515	951133
chr1	954407	955157
chr1	955391	956142
chr1	955391	956142
chr1	961548	961805
chr1	967684	968844
chr1	967684	968844
chr1	969269	969678
chr1	969861	970184
chr1	970604	970853
chr1	975745	976373
chr1	986550	986749
chr1	990001	990297
chr1	994389	995407
chr1	994389	995407
chr1	999064	999820
chr1	1051347	1051744
chr1	1057043	1058066
chr1	1058193	1058901
chr1	1058193	1058901
chr1	1093178	1093637
chr1	1109837	1110053
chr1	1165915	1166663
chr1	1167708	1167920
chr1	1184627	1185036
chr1	1185319	1186528
chr1	1185319	1186528
chr1	1200401	1200776
chr1	1208955	1210115
chr1	1208955	1210115
chr1	1208955	1210115
chr1	1219168	1219590
chr1	1225346	1226290
chr1	1226480	1228010
chr1	1226480	1228010
chr1	1226480	1228010
chr1	1235112	1236035
chr1	1235112	1236035
chr1	1236702	1237913
chr1	1236702	1237913
chr1	1240628	1240923
chr1	1241475	1241834
chr1	1242809	1244178
chr1	1242809	1244178
chr1	1242809	1244178
chr1	1242809	1244178
chr1	1248232	1248463
chr1	1279723	1281016
chr1	1279723	1281016
chr1	1283528	1283824
chr1	1284044	1285545
chr1	1284044	1285545
chr1	1284044	1285545
chr1	1290023	1290523
chr1	1306488	1308204
chr1	1306488	1308204
chr1	1310385	1310898
chr1	1311527	1312192
chr1	1333343	1333632
chr1	1334240	1335297
chr1	1334240	1335297
chr1	1337061	1338047
chr1	1342673	1343494
chr1	1342673	1343494
chr1	1365872	1366108
chr1	1370642	1371304
chr1	1373466	1373864
chr1	1376033	1377333
chr1	1376033	1377333
chr1	1397250	1397508
chr1	1407321	1407771
chr1	1407321	1407771
chr1	1408782	1409207
chr1	1436487	1436744
chr1	1440022	1441493
chr1	1440022	1441493
chr1	1440022	1441493
chr1	1446322	1446583
chr1	1446874	1447452
chr1	1447839	1448119
chr1	1486211	1487049
chr1	1503241	1503581
chr1	1509139	1510388
chr1	1509139	1510388
chr1	1509139	1510388
chr1	1532826	1533570
chr1	1534745	1535319
chr1	1534745	1535319
chr1	1551107	1551655
chr1	1555407	1556184
chr1	1555407	1556184
chr1	1580020	1580750
chr1	1590626	1591277
chr1	1597066	1597761
chr1	1610260	1610940
chr1	1623907	1625505
chr1	1623907	1625505
chr1	1623907	1625505
chr1	1626332	1626717
chr1	1643404	1643879
chr1	1655652	1656612
chr1	1677291	1678934
chr1	1677291	1678934
chr1	1677291	1678934
chr1	1695353	1696053
chr1	1707398	1707602
chr1	1709521	1710853
chr1	1709521	1710853
chr1	1711681	1711912
chr1	1720235	1720968
chr1	1726505	1726730
chr1	1727909	1728278
chr1	1773187	1773504
chr1	1790030	1790370
chr1	1800855	1801163
chr1	1821414	1821843
chr1	1822939	1823402
chr1	1830520	1830983
chr1	1837470	1839091
chr1	1837470	1839091
chr1	1839808	1840980
chr1	1839808	1840980
chr1	1850292	1850734
chr1	1850974	1851311
chr1	1875138	1876083
chr1	1886221	1886901
chr1	1886221	1886901
chr1	1890991	1892129
chr1	1974720	1975278
chr1	1975924	1977002
chr1	1977353	1978983
chr1	1977353	1978983
chr1	1977353	1978983
chr1	1980858	1981316
chr1	1987356	1987717
chr1	2022848	2023671
chr1	2036095	2036322
chr1	2039782	2040658
chr1	2044406	2044646
chr1	2057922	2058639
chr1	2063641	2064696
chr1	2063641	2064696
chr1	2063641	2064696
chr1	2071011	2072165
chr1	2094675	2095169
chr1	2105262	2106420
chr1	2120776	2121065
chr1	2121398	2121709
chr1	2126014	2127036
chr1	2130979	2131281
chr1	2136731	2137183
chr1	2143861	2144890
chr1	2158559	2159318
chr1	2158559	2159318
chr1	2160578	2161115
chr1	2162500	2162702
chr1	2163057	2163345
chr1	2165554	2165885
chr1	2169128	2169684
chr1	2192922	2193204
chr1	2201838	2202121
chr1	2222878	2223108
chr1	2232379	2232753
chr1	2242718	2243333
chr1	2245804	2247981
chr1	2245804	2247981
chr1	2245804	2247981
chr1	2305447	2305733
chr1	2313115	2314629
chr1	2313115	2314629
chr1	2316452	2316651
chr1	2322898	2323492
chr1	2338136	2338542
chr1	2344045	2346477
chr1	2344045	2346477
chr1	2344045	2346477
chr1	2347351	2347694
chr1	2361441	2361879
chr1	2446551	2446995
chr1	2456943	2458062
chr1	2456943	2458062
chr1	2456943	2458062
chr1	2460779	2461013
chr1	2470535	2471148
chr1	2471255	2471454
chr1	2477700	2480470
chr1	2477700	2480470
chr1	2477700	2480470
chr1	2477700	2480470
chr1	2486117	2486898
chr1	2487132	2488106
chr1	2487132	2488106
chr1	2488316	2489076
chr1	2488316	2489076
chr1	2493284	2493931
chr1	2516967	2517259
chr1	2572858	2573141
chr1	2573913	2574432
chr1	2573913	2574432
chr1	2574624	2574999
chr1	2632239	2632540
chr1	2633488	2633804
chr1	2686934	2687277
chr1	2688815	2689217
chr1	2690630	2691013
chr1	2703214	2703534
chr1	2738557	2738892
chr1	2757065	2757285
chr1	2838611	2838946
chr1	2940652	2940851
chr1	3236359	3237128
chr1	3319946	3320253
chr1	3330688	3330916
chr1	3333457	3334064
chr1	3340958	3342089
chr1	3340958	3342089
chr1	3347653	3348410
chr1	3369099	3371515
chr1	3369099	3371515
chr1	3369099	3371515
chr1	3388248	3388740
chr1	3398884	3401286
chr1	3398884	3401286
chr1	3398884	3401286
chr1	3407354	3408581
chr1	3407354	3408581
chr1	3434493	3435275
chr1	3447113	3447341
chr1	3450019	3450392
chr1	3481206	3482457
chr1	3503742	3504137
chr1	3504219	3505333
chr1	3504219	3505333
chr1	3508043	3508405
chr1	3531521	3532385
chr1	3535264	3536396
chr1	3537422	3538473
chr1	3537422	3538473
chr1	3541501	3541836
chr1	3542222	3542448
chr1	3566254	3566802
chr1	3568530	3569048
chr1	3585501	3585860
chr1	3593572	3594225
chr1	3606502	3606701
chr1	3611743	3612812
chr1	3619630	3619902
chr1	3640534	3641718
chr1	3640534	3641718
chr1	3643839	3644477
chr1	3692287	3693061
chr1	3701998	3702382
chr1	3712254	3712483
chr1	3717936	3718681
chr1	3717936	3718681
chr1	3727451	3727923
chr1	3744347	3744597
chr1	3773259	3774382
chr1	3773259	3774382
chr1	3773259	3774382
chr1	3774796	3775157
chr1	3807658	3808221
chr1	3816175	3816694
chr1	3823778	3824121
chr1	3827113	3827722
chr1	4120962	4121170
chr1	4232946	4233552
chr1	4232946	4233552
chr1	4554639	4554939
chr1	4615646	4615951
chr1	4645212	4645695
chr1	4712660	4713017
chr1	4838030	4838388
chr1	4886210	4886516
chr1	5179682	5179921
chr1	5346136	5346717
chr1	5542072	5542297
chr1	5569601	5570519
chr1	5574240	5575244
chr1	5658655	5658951
chr1	5681069	5681507
chr1	5697085	5697621
chr1	5805773	5806736
chr1	5890864	5891165
chr1	5953549	5954141
chr1	5975809	5976871
chr1	5975809	5976871
chr1	6009519	6009932
chr1	6034781	6035852
chr1	6034781	6035852
chr1	6040225	6040798
chr1	6052121	6053294
chr1	6052121	6053294
chr1	6055121	6055434
chr1	6061463	6061806
chr1	6063115	6063319
chr1	6085252	6085527
chr1	6086044	6086427
chr1	6088612	6089175
chr1	6094251	6095095
chr1	6095733	6096101
chr1	6101165	6101999
chr1	6108241	6108469
chr1	6112933	6113498
chr1	6140690	6141049
chr1	6142312	6142737
chr1	6159821	6160166
chr1	6165316	6166150
chr1	6165316	6166150
chr1	6166441	6166881
chr1	6168604	6169468
chr1	6168604	6169468
chr1	6170083	6170338
chr1	6197862	6198160
chr1	6201625	6202044
chr1	6222819	6223149
chr1	6231594	6232129
chr1	6240353	6240671
chr1	6241493	6241791
chr1	6243534	6243899
chr1	6245611	6246426
chr1	6259405	6259604
chr1	6265186	6265767
chr1	6268467	6270345
chr1	6268467	6270345
chr1	6268467	6270345
chr1	6295718	6296261
chr1	6298534	6299179
chr1	6302052	6302251
chr1	6305082	6307412
chr1	6305082	6307412
chr1	6305082	6307412
chr1	6305082	6307412
chr1	6319852	6320068
chr1	6320473	6320928
chr1	6321229	6321571
chr1	6332959	6333245
chr1	6340833	6341266
chr1	6403288	6404092
chr1	6407680	6408621
chr1	6417335	6417818
chr1	6422744	6423689
chr1	6438208	6438652
chr1	6453166	6453431
chr1	6453656	6454358
chr1	6453656	6454358
chr1	6457123	6457370
chr1	6464727	6465609
chr1	6469193	6469450
chr1	6474160	6474803
chr1	6483081	6484465
chr1	6483081	6484465
chr1	6484547	6484767
chr1	6484972	6485277
chr1	6496929	6498846
chr1	6496929	6498846
chr1	6496929	6498846
chr1	6499319	6499556
chr1	6500149	6501359
chr1	6500149	6501359
chr1	6501820	6502019
chr1	6504959	6505772
chr1	6506058	6506410
chr1	6507267	6507569
chr1	6507792	6509319
chr1	6507792	6509319
chr1	6507792	6509319
chr1	6515197	6515462
chr1	6516228	6516465
chr1	6516906	6517330
chr1	6524644	6524900
chr1	6531119	6531405
chr1	6532436	6533139
chr1	6532436	6533139
chr1	6535319	6536515
chr1	6545386	6547147
chr1	6545386	6547147
chr1	6545386	6547147
chr1	6549499	6550919
chr1	6583542	6584656
chr1	6583542	6584656
chr1	6614006	6615286
chr1	6614006	6615286
chr1	6640678	6641443
chr1	6644184	6644644
chr1	6661709	6662277
chr1	6661709	6662277
chr1	6662487	6663088
chr1	6669757	6670038
chr1	6673621	6674083
chr1	6684939	6685853
chr1	6684939	6685853
chr1	6694530	6695286
chr1	6696239	6696483
chr1	6706357	6707220
chr1	6761339	6762377
chr1	6761339	6762377
chr1	6779760	6780696
chr1	6787146	6788109
chr1	6787146	6788109
chr1	6844379	6844865
chr1	6845921	6846424
chr1	6854121	6854574
chr1	6949762	6950779
chr1	6949762	6950779
chr1	7023349	7023824
chr1	7048090	7048348
chr1	7058420	7058662
chr1	7102370	7103350
chr1	7130203	7131249
chr1	7130203	7131249
chr1	7173476	7173701
chr1	7177278	7177916
chr1	7180918	7181302
chr1	7267931	7268588
chr1	7267931	7268588
chr1	7278296	7278715
chr1	7284840	7285118
chr1	7347153	7347417
chr1	7513812	7514698
chr1	7513812	7514698
chr1	7576427	7576631
chr1	7599460	7600184
chr1	7599460	7600184
chr1	7621430	7621898
chr1	7637333	7637678
chr1	7666340	7666573
chr1	7681818	7682097
chr1	7700070	7700324
chr1	7701557	7702253
chr1	7707093	7708191
chr1	7711779	7711978
chr1	7712683	7712942
chr1	7727057	7728307
chr1	7728915	7730190
chr1	7740306	7741391
chr1	7740306	7741391
chr1	7764020	7764378
chr1	7764859	7765152
chr1	7812608	7813458
chr1	7815530	7816115
chr1	7815530	7816115
chr1	7828752	7828955
chr1	7832183	7832402
chr1	7844186	7844487
chr1	7868028	7868885
chr1	7868028	7868885
chr1	7916429	7917070
chr1	7962667	7963180
chr1	8002315	8002869
chr1	8021260	8022062
chr1	8035010	8035767
chr1	8041935	8042822
chr1	8041935	8042822
chr1	8074648	8075500
chr1	8086483	8086704
chr1	8090993	8091618
chr1	8225747	8226093
chr1	8299004	8299406
chr1	8374355	8375162
chr1	8375724	8376339
chr1	8377697	8377943
chr1	8378192	8378527
chr1	8408848	8409657
chr1	8409832	8410117
chr1	8411453	8412439
chr1	8419420	8419635
chr1	8434624	8435270
chr1	8468904	8469656
chr1	8484004	8484337
chr1	8491127	8491504
chr1	8503636	8504243
chr1	8503636	8504243
chr1	8620955	8621665
chr1	8631224	8631516
chr1	8676859	8677123
chr1	8731207	8731922
chr1	8761521	8761934
chr1	8763132	8763703
chr1	8778821	8779482
chr1	8786385	8787395
chr1	8799447	8799776
chr1	8877522	8877881
chr1	8891392	8891784
chr1	8908757	8909900
chr1	8908757	8909900
chr1	8919204	8920007
chr1	8922028	8923051
chr1	8926097	8926408
chr1	8931418	8932022
chr1	8938413	8938715
chr1	8939217	8939680
chr1	8940259	8940511
chr1	8970412	8970658
chr1	8977747	8978563
chr1	8977747	8978563
chr1	9022600	9023607
chr1	9047827	9049258
chr1	9047827	9049258
chr1	9053399	9053715
chr1	9064835	9066073
chr1	9069979	9070582
chr1	9084857	9085075
chr1	9127199	9127811
chr1	9129358	9130015
chr1	9129358	9130015
chr1	9154031	9154477
chr1	9159685	9159957
chr1	9161343	9162415
chr1	9169938	9171407
chr1	9169938	9171407
chr1	9188409	9189193
chr1	9202188	9202833
chr1	9203299	9203559
chr1	9240726	9243296
chr1	9240726	9243296
chr1	9240726	9243296
chr1	9256364	9257169
chr1	9277384	9277688
chr1	9293103	9293833
chr1	9294097	9295455
chr1	9294097	9295455
chr1	9307370	9307691
chr1	9309916	9310831
chr1	9309916	9310831
chr1	9326898	9327634
chr1	9333422	9333733
chr1	9335399	9335861
chr1	9349025	9349471
chr1	9352355	9353319
chr1	9352355	9353319
chr1	9353535	9353747
chr1	9355052	9355315
chr1	9488631	9489062
chr1	9515785	9516602
chr1	9525834	9526167
chr1	9550867	9551827
chr1	9550867	9551827
chr1	9554907	9555850
chr1	9599504	9600272
chr1	9599504	9600272
chr1	9599504	9600272
chr1	9633043	9633263
chr1	9633772	9634346
chr1	9637052	9637302
chr1	9648422	9649229
chr1	9675128	9676251
chr1	9686629	9688035
chr1	9686629	9688035
chr1	9711728	9712346
chr1	9711728	9712346
chr1	9712525	9713134
chr1	9747157	9747474
chr1	9762109	9762788
chr1	9777797	9778115
chr1	9780447	9780764
chr1	9781605	9782431
chr1	9784502	9785733
chr1	9844322	9844970
chr1	9885552	9885757
chr1	9887669	9888556
chr1	9887669	9888556
chr1	9921515	9921749
chr1	9927262	9928436
chr1	9927262	9928436
chr1	9934345	9935511
chr1	9934345	9935511
chr1	9934345	9935511
chr1	9960510	9961083
chr1	9969915	9970395
chr1	9974566	9974802
chr1	10002403	10003717
chr1	10002403	10003717
chr1	10010183	10011133
chr1	10092362	10092950
chr1	10093176	10093895
chr1	10093176	10093895
chr1	10093176	10093895
chr1	10094471	10094865
chr1	10212736	10213624
chr1	10269853	10270945
chr1	10397951	10398650
chr1	10437169	10437915
chr1	10449382	10449587
chr1	10458989	10459570
chr1	10488087	10488820
chr1	10489013	10489238
chr1	10490015	10491179
chr1	10490015	10491179
chr1	10554592	10555645
chr1	10554592	10555645
chr1	10567229	10567906
chr1	10574284	10574883
chr1	10590354	10590630
chr1	10622052	10622394
chr1	10646286	10646566
chr1	10690017	10690284
chr1	10694489	10694937
chr1	10695104	10695404
chr1	10695937	10696175
chr1	10746798	10747079
chr1	10750550	10750999
chr1	10752147	10752964
chr1	10753749	10754587
chr1	10753749	10754587
chr1	10813367	10813578
chr1	10816152	10816393
chr1	10848563	10849361
chr1	10853839	10854257
chr1	10927011	10927839
chr1	10948371	10948679
chr1	10958539	10959042
chr1	10965857	10966271
chr1	10969749	10970696
chr1	11001748	11002818
chr1	11020789	11021833
chr1	11092234	11092539
chr1	11097349	11098270
chr1	11097349	11098270
chr1	11112097	11112363
chr1	11114499	11114833
chr1	11117633	11117838
chr1	11119583	11120554
chr1	11119583	11120554
chr1	11121890	11122332
chr1	11123904	11124496
chr1	11159633	11159980
chr1	11301478	11302360
chr1	11322759	11323296
chr1	11332573	11333073
chr1	11346233	11346566
chr1	11380035	11380879
chr1	11397211	11398030
chr1	11412186	11412507
chr1	11424006	11424750
chr1	11538449	11539498
chr1	11595081	11595352
chr1	11595914	11596178
chr1	11632116	11632831
chr1	11702253	11703185
chr1	11705481	11706478
chr1	11709950	11711017
chr1	11723847	11724832
chr1	11735377	11735668
chr1	11741282	11741481
chr1	11745310	11745623
chr1	11767315	11767947
chr1	11767315	11767947
chr1	11770989	11771763
chr1	11779530	11780608
chr1	11779530	11780608
chr1	11796147	11796752
chr1	11798786	11799175
chr1	11809022	11809842
chr1	11844768	11845859
chr1	11898126	11899117
chr1	11905874	11906213
chr1	11919257	11919701
chr1	11925302	11926102
chr1	11935245	11935453
chr1	11942014	11942278
chr1	11953661	11954589
chr1	11967437	11968201
chr1	11986110	11986495
chr1	11994604	11995018
chr1	12027149	12027621
chr1	12041766	12042669
chr1	12041766	12042669
chr1	12061289	12062514
chr1	12061289	12062514
chr1	12074364	12074648
chr1	12091130	12092050
chr1	12109630	12110165
chr1	12139402	12140194
chr1	12166439	12167464
chr1	12178395	12179455
chr1	12184186	12185402
chr1	12184186	12185402
chr1	12184186	12185402
chr1	12186013	12186413
chr1	12203695	12203978
chr1	12238021	12238268
chr1	12238415	12238631
chr1	12244340	12244740
chr1	12256319	12257481
chr1	12256319	12257481
chr1	12268702	12269751
chr1	12289076	12289292
chr1	12289527	12290514
chr1	12290900	12291150
chr1	12304179	12304576
chr1	12332118	12332448
chr1	12334872	12336017
chr1	12334872	12336017
chr1	12336350	12336702
chr1	12374227	12374737
chr1	12466007	12466355
chr1	12467507	12467833
chr1	12654623	12654833
chr1	12661058	12661846
chr1	12679761	12680550
chr1	12718840	12719610
chr1	12820382	12820627
chr1	12841621	12842026
chr1	12843472	12844424
chr1	12843472	12844424
chr1	12882498	12882827
chr1	12937085	12937304
chr1	12981684	12981922
chr1	12984005	12984619
chr1	12995897	12996674
chr1	13032890	13033487
chr1	13038298	13038893
chr1	13038298	13038893
chr1	13050351	13050759
chr1	13106445	13107049
chr1	13137937	13138243
chr1	13147042	13147260
chr1	13214365	13214729
chr1	13328310	13328997
chr1	13328310	13328997
chr1	13333870	13334317
chr1	13370554	13371346
chr1	13370554	13371346
chr1	13382399	13383170
chr1	13385325	13385545
chr1	13429908	13430124
chr1	13459915	13460748
chr1	13462079	13462812
chr1	13474188	13474651
chr1	13480290	13480584
chr1	13528149	13528837
chr1	13528149	13528837
chr1	13650704	13650962
chr1	13680869	13681743
chr1	13682980	13683626
chr1	13695029	13695400
chr1	13701128	13701436
chr1	13748954	13749662
chr1	13795656	13796123
chr1	13840387	13840856
chr1	13843597	13844091
chr1	13866289	13866499
chr1	13897292	13897913
chr1	13990339	13991065
chr1	13990339	13991065
chr1	13991849	13992622
chr1	14024250	14024623
chr1	14026955	14027187
chr1	14030359	14030688
chr1	14041344	14041780
chr1	14052341	14052728
chr1	14075494	14075828
chr1	14076032	14076231
chr1	14133709	14134220
chr1	14137669	14138290
chr1	14140130	14140476
chr1	14155092	14155906
chr1	14256588	14257034
chr1	14277133	14277724
chr1	14286719	14287559
chr1	14292274	14292652
chr1	14421266	14421855
chr1	14421266	14421855
chr1	14440256	14440704
chr1	14722162	14722465
chr1	14741917	14742177
chr1	14761792	14762099
chr1	14893537	14893936
chr1	14898366	14898708
chr1	14925321	14925767
chr1	14933105	14933574
chr1	14934692	14935176
chr1	15058209	15059022
chr1	15096003	15096297
chr1	15105256	15106044
chr1	15109403	15109994
chr1	15114164	15114388
chr1	15131162	15131648
chr1	15177139	15177472
chr1	15241537	15242477
chr1	15250621	15251382
chr1	15250621	15251382
chr1	15309809	15310147
chr1	15353743	15354768
chr1	15364611	15365040
chr1	15372945	15373952
chr1	15388809	15389595
chr1	15391035	15391275
chr1	15426630	15427539
chr1	15454730	15455817
chr1	15468842	15469043
chr1	15478535	15479672
chr1	15478535	15479672
chr1	15478535	15479672
chr1	15480064	15481156
chr1	15480064	15481156
chr1	15598874	15599697
chr1	15610068	15610341
chr1	15631025	15632023
chr1	15649769	15650705
chr1	15655333	15655952
chr1	15691277	15691603
chr1	15717240	15717448
chr1	15736138	15736597
chr1	15742664	15742907
chr1	15747491	15748348
chr1	15747491	15748348
chr1	15757369	15758412
chr1	15827894	15828721
chr1	15852858	15853260
chr1	15910894	15911534
chr1	15921288	15921959
chr1	16011038	16011624
chr1	16011038	16011624
chr1	16029612	16029964
chr1	16046317	16046517
chr1	16062982	16063254
chr1	16066225	16066591
chr1	16067593	16068469
chr1	16110736	16111004
chr1	16118230	16119145
chr1	16129780	16130274
chr1	16141672	16142589
chr1	16156755	16157047
chr1	16161439	16161686
chr1	16173798	16174591
chr1	16202980	16203315
chr1	16212092	16212501
chr1	16212976	16213323
chr1	16264279	16264661
chr1	16301964	16302596
chr1	16301964	16302596
chr1	16320709	16321605
chr1	16333595	16333920
chr1	16335001	16335948
chr1	16339011	16339619
chr1	16353692	16353943
chr1	16359133	16359892
chr1	16368585	16368973
chr1	16375282	16375819
chr1	16382338	16383070
chr1	16399439	16400658
chr1	16399439	16400658
chr1	16405128	16406010
chr1	16408515	16409446
chr1	16451376	16451808
chr1	16459597	16459802
chr1	16481026	16481929
chr1	16482140	16482429
chr1	16514145	16514891
chr1	16514145	16514891
chr1	16531227	16531917
chr1	16533254	16533712
chr1	16533254	16533712
chr1	16562601	16563286
chr1	16563385	16563922
chr1	16570648	16571789
chr1	16678749	16679370
chr1	16689587	16690324
chr1	16693871	16694271
chr1	16720109	16720369
chr1	16766466	16767652
chr1	16801169	16801773
chr1	16824035	16824462
chr1	16825106	16826036
chr1	16835599	16835949
chr1	16839963	16840379
chr1	16840504	16840720
chr1	16859166	16859483
chr1	16874900	16875269
chr1	16905440	16905925
chr1	16911873	16912269
chr1	16918205	16918911
chr1	16939593	16940446
chr1	16939593	16940446
chr1	16947207	16948645
chr1	16947207	16948645
chr1	16950608	16952627
chr1	16950608	16952627
chr1	16950608	16952627
chr1	16950608	16952627
chr1	16970785	16971758
chr1	16975961	16976311
chr1	16978229	16978548
chr1	16982929	16983802
chr1	16982929	16983802
chr1	16984766	16985145
chr1	16992779	16993030
chr1	17003192	17003468
chr1	17007018	17007634
chr1	17011245	17011851
chr1	17017715	17018178
chr1	17018555	17018821
chr1	17026096	17027238
chr1	17026096	17027238
chr1	17027713	17027973
chr1	17029041	17029267
chr1	17029382	17030748
chr1	17033512	17034662
chr1	17033512	17034662
chr1	17035691	17037053
chr1	17037173	17037664
chr1	17038498	17038950
chr1	17055169	17055370
chr1	17075316	17075637
chr1	17076515	17077581
chr1	17081880	17082256
chr1	17083997	17084460
chr1	17185668	17186260
chr1	17201446	17201759
chr1	17222844	17223178
chr1	17227122	17227859
chr1	17236317	17236857
chr1	17238335	17238631
chr1	17240198	17241193
chr1	17240198	17241193
chr1	17241928	17242354
chr1	17251388	17251794
chr1	17273944	17274635
chr1	17273944	17274635
chr1	17277870	17278580
chr1	17286971	17287816
chr1	17289667	17290573
chr1	17312954	17314075
chr1	17312954	17314075
chr1	17312954	17314075
chr1	17326423	17326686
chr1	17331525	17331786
chr1	17337656	17338408
chr1	17337656	17338408
chr1	17350036	17350450
chr1	17372405	17373087
chr1	17385943	17386700
chr1	17393468	17393769
chr1	17401912	17402579
chr1	17451924	17452758
chr1	17468437	17468739
chr1	17563276	17564591
chr1	17598309	17598564
chr1	17600525	17601358
chr1	17603173	17603496
chr1	17662192	17663463
chr1	17662192	17663463
chr1	17685537	17685816
chr1	17697120	17697450
chr1	17732410	17733694
chr1	17732410	17733694
chr1	17746036	17746847
chr1	17758690	17759162
chr1	17764856	17765285
chr1	17766037	17766511
chr1	17803509	17804548
chr1	17811734	17812400
chr1	17820418	17821311
chr1	17828506	17829378
chr1	17834407	17834954
chr1	17866028	17866623
chr1	17866028	17866623
chr1	17899053	17899699
chr1	17901066	17901426
chr1	17933124	17934444
chr1	17933124	17934444
chr1	17953921	17954145
chr1	17955905	17956556
chr1	17956700	17956934
chr1	17962361	17962778
chr1	17973445	17973818
chr1	17979732	17980855
chr1	17981110	17981327
chr1	17987510	17988584
chr1	17990928	17991225
chr1	18023076	18023275
chr1	18050206	18050524
chr1	18071668	18072036
chr1	18081582	18081955
chr1	18085590	18085917
chr1	18152379	18153179
chr1	18208323	18208614
chr1	18236210	18236529
chr1	18246172	18246731
chr1	18249063	18249909
chr1	18277279	18277506
chr1	18310775	18311546
chr1	18325395	18325891
chr1	18426735	18427588
chr1	18475553	18475834
chr1	18543909	18544440
chr1	18558573	18558912
chr1	18561101	18561938
chr1	18573126	18573376
chr1	18625950	18626820
chr1	18629312	18629976
chr1	18648948	18649545
chr1	18650753	18651107
chr1	18700414	18700916
chr1	18725695	18725894
chr1	18812768	18813059
chr1	18857432	18857807
chr1	18882589	18883398
chr1	18901664	18902932
chr1	18901664	18902932
chr1	18901664	18902932
chr1	18907795	18908327
chr1	18911330	18911559
chr1	18923606	18924388
chr1	18926302	18926508
chr1	18934934	18935390
chr1	18962867	18963221
chr1	19000488	19000841
chr1	19007748	19008800
chr1	19007748	19008800
chr1	19121074	19121399
chr1	19146957	19148262
chr1	19146957	19148262
chr1	19146957	19148262
chr1	19154871	19155084
chr1	19201463	19202496
chr1	19210342	19211226
chr1	19229403	19229673
chr1	19233140	19234241
chr1	19233140	19234241
chr1	19239310	19240218
chr1	19240677	19240988
chr1	19244953	19245157
chr1	19252860	19253432
chr1	19252860	19253432
chr1	19282161	19282647
chr1	19282741	19282953
chr1	19283590	19283808
chr1	19338895	19339107
chr1	19383970	19384220
chr1	19422765	19423103
chr1	19440090	19440652
chr1	19479717	19480031
chr1	19506064	19506406
chr1	19536327	19536946
chr1	19536327	19536946
chr1	19559005	19559257
chr1	19567541	19568297
chr1	19578064	19578331
chr1	19578625	19578978
chr1	19638384	19639289
chr1	19638384	19639289
chr1	19644054	19644520
chr1	19653007	19653263
chr1	19667748	19668911
chr1	19667748	19668911
chr1	19670636	19671450
chr1	19700572	19701424
chr1	19717401	19718605
chr1	19736987	19737186
chr1	19766385	19766635
chr1	19772229	19772556
chr1	19814100	19814827
chr1	19908569	19909360
chr1	19965760	19965998
chr1	19967252	19967521
chr1	19969549	19969862
chr1	19970415	19970887
chr1	19977596	19978262
chr1	19978429	19978683
chr1	19979919	19980843
chr1	19986148	19987073
chr1	19987328	19987794
chr1	19987957	19988814
chr1	19992460	19992938
chr1	20030567	20031695
chr1	20042037	20042634
chr1	20088107	20089298
chr1	20125742	20126735
chr1	20125742	20126735
chr1	20137533	20138538
chr1	20208166	20209375
chr1	20208166	20209375
chr1	20244142	20244943
chr1	20284361	20284628
chr1	20301087	20301666
chr1	20325315	20325653
chr1	20373592	20373946
chr1	20386309	20386618
chr1	20407574	20407954
chr1	20414178	20414748
chr1	20427098	20427987
chr1	20435780	20436068
chr1	20442038	20442305
chr1	20478733	20480041
chr1	20478733	20480041
chr1	20490885	20491587
chr1	20491871	20492321
chr1	20511045	20511381
chr1	20521547	20522326
chr1	20539102	20539964
chr1	20542938	20543725
chr1	20559617	20560525
chr1	20559617	20560525
chr1	20569693	20569952
chr1	20656290	20656958
chr1	20656290	20656958
chr1	20687814	20688863
chr1	20687814	20688863
chr1	20693386	20694226
chr1	20703095	20703942
chr1	20756661	20757530
chr1	20760684	20760883
chr1	20795982	20796210
chr1	20811592	20812273
chr1	20820157	20821134
chr1	20820157	20821134
chr1	20848552	20849398
chr1	20901509	20902430
chr1	20913788	20913992
chr1	20959410	20960320
chr1	20966332	20967735
chr1	20966332	20967735
chr1	20987672	20988456
chr1	20988670	20988918
chr1	20989962	20990253
chr1	21022631	21023737
chr1	21022631	21023737
chr1	21028644	21029277
chr1	21038149	21038694
chr1	21043838	21044131
chr1	21054501	21054809
chr1	21058434	21058709
chr1	21059218	21060086
chr1	21112806	21113989
chr1	21112806	21113989
chr1	21112806	21113989
chr1	21308431	21308724
chr1	21378567	21378929
chr1	21503217	21503457
chr1	21521640	21522515
chr1	21521640	21522515
chr1	21536892	21537191
chr1	21543006	21544967
chr1	21543006	21544967
chr1	21557837	21559094
chr1	21557837	21559094
chr1	21571357	21572100
chr1	21580934	21582193
chr1	21580934	21582193
chr1	21594755	21594963
chr1	21596415	21597496
chr1	21629170	21629478
chr1	21645906	21646152
chr1	21648547	21648764
chr1	21660835	21662078
chr1	21660835	21662078
chr1	21671814	21672221
chr1	21694909	21695847
chr1	21694909	21695847
chr1	21696815	21697431
chr1	21795054	21795459
chr1	21815184	21815537
chr1	21817267	21817763
chr1	21835501	21836164
chr1	21837753	21838088
chr1	21861108	21861889
chr1	21861108	21861889
chr1	21866336	21866732
chr1	21900564	21900955
chr1	21913501	21913805
chr1	21921757	21923000
chr1	21921757	21923000
chr1	21931533	21931749
chr1	21982204	21982538
chr1	21984291	21984627
chr1	21985394	21986196
chr1	21995123	21995679
chr1	21996136	21996733
chr1	22029221	22030255
chr1	22029221	22030255
chr1	22108904	22109692
chr1	22140836	22141466
chr1	22192501	22192799
chr1	22208595	22208905
chr1	22263400	22263745
chr1	22266163	22266502
chr1	22290264	22291264
chr1	22306847	22307616
chr1	22306847	22307616
chr1	22331491	22332261
chr1	22345736	22346359
chr1	22349192	22350278
chr1	22350961	22351352
chr1	22366016	22366363
chr1	22379217	22379489
chr1	22379805	22380060
chr1	22431843	22432738
chr1	22457810	22458935
chr1	22468896	22469231
chr1	22469770	22470165
chr1	22534784	22535123
chr1	22558352	22558800
chr1	22601938	22602996
chr1	22643507	22644524
chr1	22691296	22691572
chr1	22742857	22743770
chr1	22746721	22747324
chr1	22778298	22779190
chr1	22778298	22779190
chr1	22778298	22779190
chr1	22853782	22854010
chr1	22854425	22854696
chr1	22965777	22966116
chr1	22968375	22969528
chr1	22981100	22981471
chr1	22984762	22985221
chr1	22992143	22992592
chr1	23000442	23001221
chr1	23030652	23031321
chr1	23035744	23036119
chr1	23043142	23043701
chr1	23058333	23058775
chr1	23161331	23161617
chr1	23188475	23189168
chr1	23215446	23216341
chr1	23256711	23257376
chr1	23290434	23291405
chr1	23302870	23303568
chr1	23316908	23317146
chr1	23345636	23346561
chr1	23345636	23346561
chr1	23374199	23374523
chr1	23407936	23408187
chr1	23424931	23425614
chr1	23424931	23425614
chr1	23427060	23427311
chr1	23493975	23494426
chr1	23493975	23494426
chr1	23495157	23495458
chr1	23503973	23504473
chr1	23505254	23506127
chr1	23505254	23506127
chr1	23510933	23512011
chr1	23536791	23537052
chr1	23543193	23543768
chr1	23670983	23671368
chr1	23680718	23681026
chr1	23694515	23694999
chr1	23695346	23695821
chr1	23730332	23731542
chr1	23730332	23731542
chr1	23748241	23748451
chr1	23751280	23751651
chr1	23809932	23810925
chr1	23809932	23810925
chr1	23823174	23823948
chr1	23854359	23854920
chr1	23857208	23857530
chr1	23857819	23858120
chr1	23866269	23866709
chr1	23871070	23871566
chr1	23881397	23881799
chr1	23892751	23893073
chr1	23961198	23961878
chr1	23961198	23961878
chr1	23963691	23964864
chr1	23963691	23964864
chr1	23984115	23984692
chr1	23991755	23992111
chr1	24017868	24018388
chr1	24044963	24045350
chr1	24072056	24072430
chr1	24077548	24078346
chr1	24077548	24078346
chr1	24098409	24099013
chr1	24104867	24105167
chr1	24117375	24117687
chr1	24118154	24118361
chr1	24123257	24123568
chr1	24125035	24125636
chr1	24130683	24131057
chr1	24136041	24136699
chr1	24136898	24137840
chr1	24164875	24165214
chr1	24180976	24181501
chr1	24194261	24195598
chr1	24243258	24243957
chr1	24275503	24276120
chr1	24285094	24286097
chr1	24306285	24307010
chr1	24354379	24355172
chr1	24354379	24355172
chr1	24396790	24397106
chr1	24397235	24397984
chr1	24439021	24439501
chr1	24476593	24477518
chr1	24481673	24482488
chr1	24484227	24485005
chr1	24504842	24505074
chr1	24517318	24517614
chr1	24525463	24526278
chr1	24528068	24529162
chr1	24592873	24593115
chr1	24631227	24631555
chr1	24635211	24635457
chr1	24643206	24643475
chr1	24648227	24648493
chr1	24670577	24670814
chr1	24711404	24712077
chr1	24716435	24717297
chr1	24717687	24719579
chr1	24717687	24719579
chr1	24717687	24719579
chr1	24741712	24742764
chr1	24741712	24742764
chr1	24747863	24748361
chr1	24853462	24854313
chr1	24861445	24861768
chr1	24868201	24868912
chr1	24913504	24914370
chr1	24919724	24920316
chr1	24961735	24962435
chr1	24961735	24962435
chr1	24968891	24969181
chr1	24969596	24969821
chr1	25014603	25015627
chr1	25071271	25071623
chr1	25071856	25072409
chr1	25157137	25157876
chr1	25157137	25157876
chr1	25158311	25158517
chr1	25161442	25162082
chr1	25173923	25175296
chr1	25173923	25175296
chr1	25175979	25176560
chr1	25184204	25184443
chr1	25192798	25192997
chr1	25224059	25225264
chr1	25224059	25225264
chr1	25235883	25236711
chr1	25255976	25257252
chr1	25255976	25257252
chr1	25255976	25257252
chr1	25258241	25259313
chr1	25288717	25289299
chr1	25290014	25290337
chr1	25292050	25292412
chr1	25317733	25318028
chr1	25334042	25334569
chr1	25343890	25344244
chr1	25348841	25349088
chr1	25359727	25359947
chr1	25360353	25360806
chr1	25363044	25364935
chr1	25363044	25364935
chr1	25363044	25364935
chr1	25365682	25366104
chr1	25395348	25395757
chr1	25427888	25428705
chr1	25443934	25444258
chr1	25475033	25475790
chr1	25495337	25495536
chr1	25525309	25525722
chr1	25531195	25532051
chr1	25531195	25532051
chr1	25566262	25566838
chr1	25573144	25573372
chr1	25573988	25574647
chr1	25586072	25586591
chr1	25590563	25590841
chr1	25593322	25593776
chr1	25616576	25616944
chr1	25663495	25664086
chr1	25665066	25665309
chr1	25729107	25729926
chr1	25729107	25729926
chr1	25757412	25757792
chr1	25813664	25814805
chr1	25813664	25814805
chr1	25828270	25828621
chr1	25830037	25830668
chr1	25846373	25848036
chr1	25846373	25848036
chr1	25846373	25848036
chr1	25870346	25870688
chr1	25898778	25899892
chr1	25898778	25899892
chr1	25935083	25935382
chr1	25937430	25937762
chr1	25942439	25943080
chr1	25945516	25946130
chr1	26019035	26019613
chr1	26021686	26022016
chr1	26024037	26024313
chr1	26027117	26027505
chr1	26052065	26052276
chr1	26070652	26070915
chr1	26123033	26125409
chr1	26123033	26125409
chr1	26123033	26125409
chr1	26123033	26125409
chr1	26123033	26125409
chr1	26123033	26125409
chr1	26126851	26127050
chr1	26129500	26129815
chr1	26136479	26137990
chr1	26136479	26137990
chr1	26138187	26138415
chr1	26140560	26140871
chr1	26144605	26144931
chr1	26146213	26146433
chr1	26163818	26164061
chr1	26201596	26202203
chr1	26221605	26222533
chr1	26231483	26231752
chr1	26232146	26232840
chr1	26232146	26232840
chr1	26249223	26249462
chr1	26284219	26284448
chr1	26324581	26325125
chr1	26330777	26331251
chr1	26336362	26337016
chr1	26336362	26337016
chr1	26356373	26356706
chr1	26361540	26363003
chr1	26361540	26363003
chr1	26431218	26431858
chr1	26437357	26438169
chr1	26437357	26438169
chr1	26437357	26438169
chr1	26445438	26445659
chr1	26468670	26469099
chr1	26471413	26472665
chr1	26488014	26488716
chr1	26490459	26491304
chr1	26495893	26496789
chr1	26495893	26496789
chr1	26516262	26517323
chr1	26516262	26517323
chr1	26527731	26527985
chr1	26560065	26561385
chr1	26561474	26561885
chr1	26601513	26602858
chr1	26601513	26602858
chr1	26605933	26606852
chr1	26605933	26606852
chr1	26610912	26612755
chr1	26610912	26612755
chr1	26610912	26612755
chr1	26632797	26633190
chr1	26647934	26648736
chr1	26688146	26688492
chr1	26690098	26691302
chr1	26690098	26691302
chr1	26711954	26712257
chr1	26717961	26718568
chr1	26722497	26723271
chr1	26743008	26744170
chr1	26743008	26744170
chr1	26796567	26797671
chr1	26797850	26798842
chr1	26797850	26798842
chr1	26799085	26799336
chr1	26799535	26799875
chr1	26826205	26827730
chr1	26826205	26827730
chr1	26856302	26857132
chr1	26856302	26857132
chr1	26857454	26858124
chr1	26864260	26865775
chr1	26864260	26865775
chr1	26868005	26868886
chr1	26869635	26869863
chr1	26872030	26872555
chr1	26900594	26900818
chr1	26910625	26910977
chr1	26924019	26924662
chr1	26928593	26929260
chr1	26928593	26929260
chr1	26946516	26947215
chr1	26947300	26947529
chr1	26989731	26990100
chr1	27003923	27004466
chr1	27018847	27019829
chr1	27021744	27022458
chr1	27087523	27088096
chr1	27114630	27114899
chr1	27115533	27116244
chr1	27136245	27137135
chr1	27146944	27147727
chr1	27146944	27147727
chr1	27149592	27149850
chr1	27152691	27153631
chr1	27152691	27153631
chr1	27177815	27178108
chr1	27179070	27180333
chr1	27179070	27180333
chr1	27187691	27188026
chr1	27189107	27189635
chr1	27191034	27192090
chr1	27191034	27192090
chr1	27204292	27205391
chr1	27204292	27205391
chr1	27204292	27205391
chr1	27213277	27214237
chr1	27230666	27230972
chr1	27290850	27291367
chr1	27292971	27293887
chr1	27320175	27320814
chr1	27323482	27323748
chr1	27323838	27324602
chr1	27328658	27329021
chr1	27332560	27332811
chr1	27370707	27373019
chr1	27370707	27373019
chr1	27370707	27373019
chr1	27423734	27424419
chr1	27428782	27429780
chr1	27435443	27436224
chr1	27438535	27438903
chr1	27446344	27446580
chr1	27453980	27454201
chr1	27462496	27462741
chr1	27481319	27481976
chr1	27524022	27525097
chr1	27524022	27525097
chr1	27560999	27561446
chr1	27611015	27611827
chr1	27622727	27624122
chr1	27622727	27624122
chr1	27626571	27627882
chr1	27626571	27627882
chr1	27648465	27649032
chr1	27658632	27659889
chr1	27665749	27666088
chr1	27683273	27684721
chr1	27683273	27684721
chr1	27692326	27694015
chr1	27692326	27694015
chr1	27692326	27694015
chr1	27695437	27695748
chr1	27699342	27699915
chr1	27714691	27715491
chr1	27717864	27719927
chr1	27717864	27719927
chr1	27717864	27719927
chr1	27720897	27721118
chr1	27721495	27722653
chr1	27728804	27729320
chr1	27729471	27729829
chr1	27732407	27732609
chr1	27742804	27743442
chr1	27816347	27816711
chr1	27849613	27849928
chr1	27857445	27857857
chr1	27873730	27874153
chr1	27879492	27879764
chr1	27882713	27884142
chr1	27882713	27884142
chr1	27894957	27895726
chr1	27901761	27902287
chr1	27902420	27902757
chr1	27930340	27930976
chr1	27930340	27930976
chr1	27932290	27933829
chr1	27932290	27933829
chr1	27933912	27934522
chr1	27934775	27935510
chr1	27942970	27943315
chr1	27960691	27961104
chr1	27970010	27970991
chr1	27989387	27990367
chr1	27995390	27996232
chr1	27998697	27999521
chr1	28045917	28046450
chr1	28051958	28053135
chr1	28184112	28185120
chr1	28217945	28218327
chr1	28255271	28255490
chr1	28261384	28261634
chr1	28266537	28267480
chr1	28266537	28267480
chr1	28274058	28274435
chr1	28286388	28286957
chr1	28306104	28306703
chr1	28414261	28414802
chr1	28417040	28418157
chr1	28417040	28418157
chr1	28439519	28439967
chr1	28501461	28501825
chr1	28535347	28536018
chr1	28574744	28575666
chr1	28585699	28585898
chr1	28609612	28609924
chr1	28655927	28656305
chr1	28685605	28686548
chr1	28686715	28686963
chr1	28690960	28691240
chr1	28694504	28695048
chr1	28696124	28697209
chr1	28696124	28697209
chr1	28696124	28697209
chr1	28736055	28736616
chr1	28762828	28763042
chr1	28813179	28813463
chr1	28838143	28838407
chr1	28844182	28845382
chr1	28844182	28845382
chr1	28867193	28867673
chr1	28871052	28871305
chr1	28878914	28879245
chr1	28907734	28908701
chr1	28907734	28908701
chr1	28918810	28919163
chr1	28929240	28930219
chr1	28967304	28967667
chr1	28969485	28969931
chr1	28975513	28976061
chr1	28980375	28980727
chr1	28995087	28995373
chr1	29062870	29063683
chr1	29083424	29083730
chr1	29101740	29101939
chr1	29111142	29112222
chr1	29118949	29119518
chr1	29122140	29122485
chr1	29172749	29173151
chr1	29203677	29204348
chr1	29208261	29209216
chr1	29210486	29210859
chr1	29220048	29220586
chr1	29220048	29220586
chr1	29241004	29241492
chr1	29325679	29325923
chr1	29360387	29360783
chr1	29447404	29448780
chr1	29450764	29451416
chr1	29463780	29464207
chr1	29507950	29508808
chr1	29507950	29508808
chr1	29524040	29524606
chr1	29529267	29530037
chr1	29557363	29557807
chr1	29562538	29563264
chr1	29563927	29564595
chr1	29572093	29572844
chr1	29583057	29583295
chr1	29585704	29586062
chr1	29586271	29586492
chr1	29612947	29613189
chr1	29658519	29659139
chr1	29667199	29667989
chr1	29667199	29667989
chr1	29668482	29668852
chr1	29670607	29671026
chr1	29696121	29696346
chr1	29705895	29706449
chr1	29738451	29738727
chr1	29780025	29780647
chr1	29839766	29840168
chr1	30117712	30117989
chr1	30128950	30129743
chr1	30162257	30162547
chr1	30170711	30171418
chr1	30176047	30177083
chr1	30176047	30177083
chr1	30179713	30180270
chr1	30186716	30187113
chr1	30265609	30266397
chr1	30265609	30266397
chr1	30321918	30322859
chr1	30349772	30350048
chr1	30353451	30353763
chr1	30385290	30385619
chr1	30558785	30559422
chr1	30560321	30560787
chr1	30578940	30579374
chr1	30584291	30584918
chr1	30705168	30705663
chr1	30795759	30796096
chr1	30826474	30826813
chr1	30852711	30853906
chr1	30852711	30853906
chr1	30881228	30882124
chr1	30881228	30882124
chr1	31180898	31181562
chr1	31187947	31188651
chr1	31191614	31192651
chr1	31194599	31195090
chr1	31196467	31196778
chr1	31196927	31197582
chr1	31250663	31251004
chr1	31252267	31253129
chr1	31253234	31253442
chr1	31254643	31256652
chr1	31254643	31256652
chr1	31254643	31256652
chr1	31270517	31270889
chr1	31274341	31275149
chr1	31297007	31297443
chr1	31297007	31297443
chr1	31349718	31350003
chr1	31384026	31385330
chr1	31384026	31385330
chr1	31401852	31403081
chr1	31450108	31450424
chr1	31455885	31456213
chr1	31538488	31538926
chr1	31627931	31628593
chr1	31635307	31636241
chr1	31635307	31636241
chr1	31654007	31655722
chr1	31654007	31655722
chr1	31656374	31657449
chr1	31658294	31658967
chr1	31667902	31668551
chr1	31687587	31687976
chr1	31769399	31769822
chr1	31807865	31808475
chr1	31867186	31868189
chr1	31869181	31869964
chr1	31874071	31874448
chr1	31893827	31894728
chr1	31895433	31896223
chr1	31896332	31896728
chr1	31932972	31933223
chr1	32014274	32015496
chr1	32014274	32015496
chr1	32029254	32030159
chr1	32053018	32053960
chr1	32059406	32060331
chr1	32083421	32084551
chr1	32098528	32099368
chr1	32098528	32099368
chr1	32105859	32106089
chr1	32110088	32110417
chr1	32129003	32129909
chr1	32129003	32129909
chr1	32135667	32136081
chr1	32145554	32145753
chr1	32149426	32150221
chr1	32170804	32171167
chr1	32173363	32173895
chr1	32179710	32180364
chr1	32180959	32182034
chr1	32180959	32182034
chr1	32210940	32211870
chr1	32222897	32223255
chr1	32225234	32225499
chr1	32226337	32226737
chr1	32226337	32226737
chr1	32227704	32228712
chr1	32229779	32230460
chr1	32230570	32231141
chr1	32254542	32255450
chr1	32281431	32281957
chr1	32403365	32404311
chr1	32403365	32404311
chr1	32405206	32405828
chr1	32421661	32422083
chr1	32429639	32430454
chr1	32443298	32443716
chr1	32468955	32469936
chr1	32468955	32469936
chr1	32479600	32480093
chr1	32528780	32529413
chr1	32538121	32539239
chr1	32538121	32539239
chr1	32548640	32548895
chr1	32573858	32574400
chr1	32573858	32574400
chr1	32574652	32575640
chr1	32599151	32599432
chr1	32645127	32645851
chr1	32645127	32645851
chr1	32666564	32666864
chr1	32680782	32681821
chr1	32687599	32687850
chr1	32705908	32707063
chr1	32705908	32707063
chr1	32713544	32714400
chr1	32758091	32758313
chr1	32782039	32782611
chr1	32800213	32802075
chr1	32800213	32802075
chr1	32800213	32802075
chr1	32816631	32817915
chr1	32816631	32817915
chr1	32816631	32817915
chr1	32827417	32828127
chr1	32837853	32838172
chr1	32865846	32867082
chr1	32869803	32870076
chr1	32879541	32880489
chr1	32913585	32915334
chr1	32913585	32915334
chr1	32965981	32966611
chr1	32985660	32986450
chr1	32985660	32986450
chr1	33004762	33005101
chr1	33005265	33005801
chr1	33077691	33078051
chr1	33085690	33086010
chr1	33093529	33093862
chr1	33116207	33117078
chr1	33116207	33117078
chr1	33175131	33175466
chr1	33177364	33178380
chr1	33206926	33207815
chr1	33219364	33219994
chr1	33238138	33239625
chr1	33238138	33239625
chr1	33252530	33252921
chr1	33282776	33283945
chr1	33282776	33283945
chr1	33293877	33294320
chr1	33337832	33339206
chr1	33341986	33342868
chr1	33351915	33352767
chr1	33358291	33359221
chr1	33366615	33367264
chr1	33390348	33390750
chr1	33398809	33399598
chr1	33429364	33429772
chr1	33430223	33430693
chr1	33430223	33430693
chr1	33466880	33467377
chr1	33472792	33473194
chr1	33480126	33480375
chr1	33516172	33516751
chr1	33520706	33521711
chr1	33551901	33552544
chr1	33558700	33559012
chr1	33560239	33561034
chr1	33565030	33565867
chr1	33577430	33577916
chr1	33585464	33585786
chr1	33592755	33593247
chr1	33603341	33603843
chr1	33613391	33613876
chr1	33634329	33634538
chr1	33646700	33647279
chr1	33684248	33684872
chr1	33684248	33684872
chr1	33721502	33722388
chr1	33721502	33722388
chr1	33760672	33761673
chr1	33763936	33765238
chr1	33763936	33765238
chr1	33793774	33794058
chr1	33804977	33805340
chr1	33833226	33834044
chr1	33895950	33896905
chr1	33895950	33896905
chr1	33921423	33922134
chr1	33935936	33936689
chr1	33938042	33938260
chr1	33966159	33966567
chr1	34078321	34079345
chr1	34090448	34090969
chr1	34098348	34099462
chr1	34100162	34101100
chr1	34106561	34107053
chr1	34119875	34120271
chr1	34201228	34201534
chr1	34341551	34341757
chr1	34479571	34480140
chr1	34579049	34580015
chr1	34579049	34580015
chr1	34622383	34622666
chr1	34864553	34864860
chr1	34925608	34926230
chr1	35012635	35013168
chr1	35014602	35015216
chr1	35063400	35064566
chr1	35063400	35064566
chr1	35063400	35064566
chr1	35108339	35108656
chr1	35146879	35147728
chr1	35161912	35162189
chr1	35208195	35209205
chr1	35251649	35252692
chr1	35253510	35254089
chr1	35318133	35318905
chr1	35324793	35325821
chr1	35324793	35325821
chr1	35330430	35330671
chr1	35331316	35332762
chr1	35350543	35350792
chr1	35384604	35385073
chr1	35394813	35395188
chr1	35450870	35451176
chr1	35497564	35497812
chr1	35578329	35578609
chr1	35657520	35658239
chr1	35658513	35658805
chr1	35667536	35668111
chr1	35686365	35687108
chr1	35734011	35734714
chr1	35734011	35734714
chr1	35764163	35764526
chr1	35810896	35811338
chr1	35899894	35900212
chr1	35901417	35901625
chr1	35909716	35909980
chr1	35916479	35917283
chr1	35917822	35918131
chr1	35920387	35920692
chr1	36010595	36011027
chr1	36022552	36023042
chr1	36023890	36024094
chr1	36024524	36024888
chr1	36029951	36031212
chr1	36029951	36031212
chr1	36034213	36035201
chr1	36042825	36043463
chr1	36108266	36108536
chr1	36111691	36112038
chr1	36181007	36182003
chr1	36192186	36193328
chr1	36192186	36193328
chr1	36234784	36235698
[truncated: 75,514 more rows]

## Sheet: 5_CTCF_ChIP_Peaks (△STAG2)
Genomic Coordinates of CTCF ChIP Peaks called in △STAG2 cells
chr	start	end
chr1	10861	11840
chr1	15296	16416
chr1	15296	16416
chr1	25952	26272
chr1	90950	91837
chr1	104810	105399
chr1	134379	134758
chr1	137315	137722
chr1	138524	139374
chr1	140157	140514
chr1	236943	238135
chr1	236943	238135
chr1	251139	251751
chr1	251139	251751
chr1	320226	320557
chr1	323439	323975
chr1	324789	325485
chr1	324789	325485
chr1	326422	326803
chr1	328612	329031
chr1	369172	369979
chr1	369172	369979
chr1	383216	383763
chr1	388865	389161
chr1	416457	416890
chr1	423030	423357
chr1	437305	438593
chr1	441987	442566
chr1	441987	442566
chr1	461609	462587
chr1	521318	521911
chr1	522473	522673
chr1	527592	527946
chr1	540355	540971
chr1	544351	546626
chr1	544351	546626
chr1	544351	546626
chr1	573612	573984
chr1	601336	601576
chr1	605921	606287
chr1	619788	620598
chr1	660745	661091
chr1	662805	663149
chr1	664215	664897
chr1	665661	666180
chr1	669030	669396
chr1	672446	673035
chr1	675878	676298
chr1	713441	714653
chr1	713441	714653
chr1	762202	762518
chr1	793258	794017
chr1	804872	805784
chr1	811906	812409
chr1	839717	840584
chr1	847436	847734
chr1	847970	848809
chr1	854934	855335
chr1	855898	856835
chr1	855898	856835
chr1	858341	858821
chr1	859119	859494
chr1	860182	861244
chr1	860182	861244
chr1	861508	861797
chr1	873241	876168
chr1	873241	876168
chr1	873241	876168
chr1	873241	876168
chr1	876596	877028
chr1	877480	877760
chr1	877868	878255
chr1	883548	883810
chr1	886649	887314
chr1	896090	896517
chr1	911150	912016
chr1	918970	919978
chr1	934350	934931
chr1	935576	935870
chr1	935957	936302
chr1	936393	936655
chr1	936862	938181
chr1	948690	948943
chr1	950429	951162
chr1	954419	955188
chr1	955452	955746
chr1	955841	956175
chr1	967572	968799
chr1	967572	968799
chr1	969291	969642
chr1	969791	970177
chr1	970545	970880
chr1	975771	976344
chr1	978234	978469
chr1	986499	986735
chr1	989993	990375
chr1	994357	995153
chr1	998566	1000098
chr1	998566	1000098
chr1	998566	1000098
chr1	1007994	1008265
chr1	1051437	1051727
chr1	1056836	1058903
chr1	1056836	1058903
chr1	1056836	1058903
chr1	1093270	1093612
chr1	1109842	1110067
chr1	1142376	1142670
chr1	1165967	1166672
chr1	1166923	1167365
chr1	1166923	1167365
chr1	1184269	1184994
chr1	1185178	1186372
chr1	1188357	1188564
chr1	1200359	1200829
chr1	1209265	1210057
chr1	1209265	1210057
chr1	1219168	1219579
chr1	1220196	1220477
chr1	1225286	1228096
chr1	1225286	1228096
chr1	1225286	1228096
chr1	1235123	1236604
chr1	1235123	1236604
chr1	1235123	1236604
chr1	1236734	1238040
chr1	1240598	1240831
chr1	1241436	1241850
chr1	1243022	1243877
chr1	1243022	1243877
chr1	1245485	1246001
chr1	1245485	1246001
chr1	1279566	1281136
chr1	1279566	1281136
chr1	1283279	1285556
chr1	1283279	1285556
chr1	1283279	1285556
chr1	1290082	1290389
chr1	1306424	1306888
chr1	1307007	1308558
chr1	1310439	1310852
chr1	1311505	1312384
chr1	1311505	1312384
chr1	1333384	1333649
chr1	1334468	1335392
chr1	1337089	1338278
chr1	1342711	1343634
chr1	1342711	1343634
chr1	1365740	1366148
chr1	1370628	1370957
chr1	1373440	1374043
chr1	1376024	1377533
chr1	1376024	1377533
chr1	1376024	1377533
chr1	1397194	1397536
chr1	1408763	1409395
chr1	1436429	1436971
chr1	1439605	1441633
chr1	1439605	1441633
chr1	1439605	1441633
chr1	1446107	1446622
chr1	1446895	1447201
chr1	1447905	1448167
chr1	1485949	1487175
chr1	1503224	1503647
chr1	1509138	1510064
chr1	1532636	1533645
chr1	1534684	1535202
chr1	1551198	1551611
chr1	1555232	1556370
chr1	1560566	1560778
chr1	1563900	1564190
chr1	1579969	1580720
chr1	1590640	1591310
chr1	1596901	1597745
chr1	1610189	1610990
chr1	1623913	1625562
chr1	1623913	1625562
chr1	1623913	1625562
chr1	1626249	1626861
chr1	1643295	1643891
chr1	1655597	1656660
chr1	1677373	1679026
chr1	1677373	1679026
chr1	1677373	1679026
chr1	1695335	1696041
chr1	1695335	1696041
chr1	1707361	1707656
chr1	1709485	1709939
chr1	1710185	1711001
chr1	1711660	1712014
chr1	1720183	1720992
chr1	1726445	1726801
chr1	1727883	1728295
chr1	1748459	1748668
chr1	1773182	1773516
chr1	1790032	1790352
chr1	1800777	1801081
chr1	1821387	1822161
chr1	1821387	1822161
chr1	1822988	1823304
chr1	1830599	1830996
chr1	1837298	1838797
chr1	1837298	1838797
chr1	1837298	1838797
chr1	1838909	1839110
chr1	1839759	1841307
chr1	1839759	1841307
chr1	1839759	1841307
chr1	1850235	1850760
chr1	1874799	1876060
chr1	1886045	1886991
chr1	1886045	1886991
chr1	1890957	1892161
chr1	1905773	1906043
chr1	1974612	1975414
chr1	1975905	1977033
chr1	1977174	1978993
chr1	1977174	1978993
chr1	1977174	1978993
chr1	1980782	1981407
chr1	1980782	1981407
chr1	1987341	1987724
chr1	2022820	2023498
chr1	2036095	2036345
chr1	2039787	2040948
chr1	2044341	2044607
chr1	2057383	2058675
chr1	2057383	2058675
chr1	2063631	2064047
chr1	2064158	2064725
chr1	2070820	2072335
chr1	2094672	2095106
chr1	2105069	2105340
chr1	2105424	2106465
chr1	2120798	2121023
chr1	2121386	2121758
chr1	2125943	2127206
chr1	2125943	2127206
chr1	2130978	2131227
chr1	2136765	2137244
chr1	2143702	2143901
chr1	2144016	2144782
chr1	2158494	2159257
chr1	2158494	2159257
chr1	2160549	2160881
chr1	2162489	2162753
chr1	2165556	2165879
chr1	2169042	2169627
chr1	2192837	2193231
chr1	2201844	2202141
chr1	2207567	2207766
chr1	2222402	2223060
chr1	2222402	2223060
chr1	2230475	2230704
chr1	2242691	2243439
chr1	2246281	2247954
chr1	2246281	2247954
chr1	2288752	2288951
chr1	2305422	2305764
chr1	2312550	2314631
chr1	2312550	2314631
chr1	2312550	2314631
chr1	2338098	2338759
chr1	2344134	2346696
chr1	2344134	2346696
chr1	2344134	2346696
chr1	2344134	2346696
chr1	2347345	2347740
chr1	2361327	2361973
chr1	2391285	2391487
chr1	2435455	2435707
chr1	2446627	2447003
chr1	2456995	2457378
chr1	2457503	2457725
chr1	2460441	2461082
chr1	2460441	2461082
chr1	2470539	2471442
chr1	2470539	2471442
chr1	2475272	2475579
chr1	2477731	2480540
chr1	2477731	2480540
chr1	2477731	2480540
chr1	2477731	2480540
chr1	2477731	2480540
chr1	2486187	2487030
chr1	2486187	2487030
chr1	2487247	2487554
chr1	2487687	2489189
chr1	2487687	2489189
chr1	2493187	2494018
chr1	2517006	2517227
chr1	2572832	2573226
chr1	2574008	2574339
chr1	2574624	2574972
chr1	2632228	2632548
chr1	2633446	2633817
chr1	2685510	2685794
chr1	2686933	2687297
chr1	2688740	2689216
chr1	2690551	2691044
chr1	2693267	2693487
chr1	2703162	2703580
chr1	2738563	2738906
chr1	2757037	2757301
chr1	2838628	2838961
chr1	2940617	2940901
chr1	3236145	3237203
chr1	3266324	3266612
chr1	3308328	3308597
chr1	3319926	3320298
chr1	3326775	3327072
chr1	3330596	3331074
chr1	3333398	3334154
chr1	3340954	3342027
chr1	3347493	3348602
chr1	3347493	3348602
chr1	3369095	3371559
chr1	3369095	3371559
chr1	3369095	3371559
chr1	3388368	3388797
chr1	3398863	3401209
chr1	3398863	3401209
chr1	3407350	3408625
chr1	3407350	3408625
chr1	3434360	3435258
chr1	3434360	3435258
chr1	3441432	3441732
chr1	3446975	3447580
chr1	3450022	3450458
chr1	3481171	3482854
chr1	3481171	3482854
chr1	3481171	3482854
chr1	3503645	3505396
chr1	3503645	3505396
chr1	3503645	3505396
chr1	3507936	3508442
chr1	3528681	3528899
chr1	3530353	3530620
chr1	3530993	3532600
chr1	3530993	3532600
chr1	3535109	3536617
chr1	3536884	3537123
chr1	3537249	3538740
chr1	3537249	3538740
chr1	3539192	3539626
chr1	3566178	3566789
chr1	3568335	3569153
chr1	3593419	3594216
chr1	3594785	3595055
chr1	3606462	3606766
chr1	3611642	3613330
chr1	3611642	3613330
chr1	3619556	3619900
chr1	3640640	3641880
chr1	3640640	3641880
chr1	3643744	3644439
chr1	3692194	3692928
chr1	3701989	3702393
chr1	3712279	3712499
chr1	3712915	3713253
chr1	3717486	3718797
chr1	3717486	3718797
chr1	3727445	3727931
chr1	3744342	3744603
chr1	3773308	3774319
chr1	3773308	3774319
chr1	3774832	3775102
chr1	3807582	3808327
chr1	3816165	3816687
chr1	3823682	3824171
chr1	3827079	3827752
chr1	4044729	4045069
chr1	4120946	4121184
chr1	4232795	4233578
chr1	4232795	4233578
chr1	4554642	4554929
chr1	4615668	4615923
chr1	4645218	4645737
chr1	4712632	4713001
chr1	4838047	4838365
chr1	4886136	4886551
chr1	5179618	5179894
chr1	5346090	5346903
chr1	5508639	5508888
chr1	5542002	5542342
chr1	5569397	5570652
chr1	5569397	5570652
chr1	5573736	5573965
chr1	5574062	5575243
chr1	5658619	5658993
chr1	5680505	5681634
chr1	5680505	5681634
chr1	5697048	5697790
chr1	5700980	5701261
chr1	5805582	5806662
chr1	5890854	5891148
chr1	5948737	5948944
chr1	5953247	5954459
chr1	5953247	5954459
chr1	5975493	5976963
chr1	5975493	5976963
chr1	6009515	6010056
chr1	6034849	6035821
chr1	6034849	6035821
chr1	6040193	6040810
chr1	6052340	6052548
chr1	6052642	6053002
chr1	6055114	6055682
chr1	6061455	6061777
chr1	6086070	6086369
chr1	6088452	6089368
chr1	6093945	6095272
chr1	6093945	6095272
chr1	6095771	6096092
chr1	6101146	6102152
chr1	6108136	6108501
chr1	6112696	6113543
chr1	6121889	6122194
chr1	6140655	6141067
chr1	6142291	6142767
chr1	6155670	6155920
chr1	6159791	6160210
chr1	6165242	6166319
chr1	6165242	6166319
chr1	6166491	6166860
chr1	6168459	6169688
chr1	6168459	6169688
chr1	6170063	6170337
chr1	6197838	6198169
chr1	6201594	6202113
chr1	6222715	6223331
chr1	6231431	6232160
chr1	6241509	6241759
chr1	6243451	6243959
chr1	6245574	6246441
chr1	6247531	6247764
chr1	6265188	6265952
chr1	6268468	6270387
chr1	6268468	6270387
chr1	6268468	6270387
chr1	6287293	6287597
chr1	6295639	6296024
chr1	6298455	6299234
chr1	6304684	6307396
chr1	6304684	6307396
chr1	6304684	6307396
chr1	6304684	6307396
chr1	6304684	6307396
chr1	6312701	6312962
chr1	6319826	6320103
chr1	6320575	6321030
chr1	6321234	6321500
chr1	6332911	6333281
chr1	6340811	6341493
chr1	6360875	6361143
chr1	6403115	6404084
chr1	6407704	6408610
chr1	6417295	6417763
chr1	6422160	6422449
chr1	6422568	6423761
chr1	6422568	6423761
chr1	6438205	6438555
chr1	6452899	6453335
chr1	6452899	6453335
chr1	6453933	6454345
chr1	6457099	6457416
chr1	6464724	6465524
chr1	6469122	6469726
chr1	6474114	6474824
chr1	6482966	6484669
chr1	6482966	6484669
chr1	6496805	6499320
chr1	6496805	6499320
chr1	6500089	6501351
chr1	6500089	6501351
chr1	6504909	6505794
chr1	6507816	6509395
chr1	6507816	6509395
chr1	6507816	6509395
chr1	6516188	6516519
chr1	6516828	6517322
chr1	6522476	6522689
chr1	6524642	6524921
chr1	6530016	6530270
chr1	6531123	6531448
chr1	6532294	6533069
chr1	6534935	6536500
chr1	6534935	6536500
chr1	6540917	6541144
chr1	6545437	6545688
chr1	6545815	6547192
chr1	6545815	6547192
chr1	6547402	6547618
chr1	6549202	6550833
chr1	6549202	6550833
chr1	6583375	6584680
chr1	6583375	6584680
chr1	6613974	6615503
chr1	6613974	6615503
chr1	6640611	6641532
chr1	6643991	6644781
chr1	6661647	6662362
chr1	6661647	6662362
chr1	6662664	6662963
chr1	6669724	6670057
chr1	6673765	6674130
chr1	6684715	6685909
chr1	6684715	6685909
chr1	6694448	6695278
chr1	6696206	6696526
chr1	6697642	6697883
chr1	6706330	6707541
chr1	6706330	6707541
chr1	6724835	6725048
chr1	6748356	6748717
chr1	6757857	6758159
chr1	6761266	6762504
chr1	6761266	6762504
chr1	6779482	6780749
chr1	6787029	6788212
chr1	6787029	6788212
chr1	6845969	6846691
chr1	6854025	6854573
chr1	6949636	6950996
chr1	6949636	6950996
chr1	6949636	6950996
chr1	7023357	7023736
chr1	7048000	7048408
chr1	7102386	7103380
chr1	7130000	7131466
chr1	7130000	7131466
chr1	7173395	7173755
chr1	7177105	7177903
chr1	7180828	7181524
chr1	7267772	7268589
chr1	7278183	7278809
chr1	7347159	7347436
chr1	7362939	7363287
chr1	7470732	7471033
chr1	7513858	7514701
chr1	7513858	7514701
chr1	7520929	7521189
chr1	7576420	7576682
chr1	7599447	7600357
chr1	7599447	7600357
chr1	7621310	7622001
chr1	7637358	7637663
chr1	7666314	7666588
chr1	7681795	7682162
chr1	7701497	7702242
chr1	7707004	7708388
chr1	7711731	7711992
chr1	7727000	7728383
chr1	7728573	7730368
chr1	7728573	7730368
chr1	7740288	7741404
chr1	7740288	7741404
chr1	7764825	7765194
chr1	7812301	7813578
chr1	7815296	7816165
chr1	7828713	7828984
chr1	7844254	7844480
chr1	7867792	7869053
chr1	7867792	7869053
chr1	7887226	7887439
chr1	7916118	7917176
chr1	7916118	7917176
chr1	7939337	7939660
chr1	7962551	7963184
chr1	7963471	7963673
chr1	8002309	8002782
chr1	8021157	8022115
chr1	8034875	8035838
chr1	8041902	8042971
chr1	8074680	8075728
chr1	8076700	8076971
chr1	8086170	8086548
chr1	8090996	8091664
chr1	8225754	8226110
chr1	8284891	8285180
chr1	8299006	8299349
chr1	8374235	8375070
chr1	8375615	8376475
chr1	8377699	8378617
chr1	8377699	8378617
chr1	8391768	8392002
chr1	8408845	8409989
chr1	8408845	8409989
chr1	8411398	8412581
chr1	8434660	8435261
chr1	8439592	8439925
chr1	8458745	8459045
chr1	8468889	8469647
chr1	8484052	8484304
chr1	8491046	8491623
chr1	8503758	8504240
chr1	8620498	8621824
chr1	8620498	8621824
chr1	8631210	8631547
chr1	8676785	8677162
chr1	8727630	8727829
chr1	8731174	8731967
chr1	8761485	8762049
chr1	8763057	8763639
chr1	8763057	8763639
chr1	8778725	8779502
chr1	8786374	8787625
chr1	8786374	8787625
chr1	8799454	8799797
chr1	8877508	8877882
chr1	8891190	8891991
chr1	8908710	8909915
chr1	8908710	8909915
chr1	8919153	8920137
chr1	8922077	8923500
chr1	8922077	8923500
chr1	8926091	8926431
chr1	8931349	8932085
chr1	8938134	8938638
chr1	8938134	8938638
chr1	8939276	8939725
chr1	8970423	8970723
chr1	8977824	8978784
chr1	9022549	9023802
chr1	9047636	9049407
chr1	9053215	9053763
chr1	9064818	9066160
chr1	9064818	9066160
chr1	9069967	9070636
chr1	9084819	9085113
chr1	9127272	9127914
chr1	9127272	9127914
chr1	9129324	9130079
chr1	9129324	9130079
chr1	9153990	9154510
chr1	9159659	9160012
chr1	9161285	9162413
chr1	9169948	9171506
chr1	9169948	9171506
chr1	9188480	9189133
chr1	9202142	9203001
chr1	9240753	9243384
chr1	9240753	9243384
chr1	9240753	9243384
chr1	9240753	9243384
chr1	9256078	9257674
chr1	9256078	9257674
chr1	9277337	9277735
chr1	9293193	9295404
chr1	9293193	9295404
chr1	9293193	9295404
chr1	9293193	9295404
chr1	9307338	9307696
chr1	9309912	9310737
chr1	9309912	9310737
chr1	9321646	9321873
chr1	9326842	9327844
chr1	9333404	9333734
chr1	9335520	9335806
chr1	9340740	9341006
chr1	9348951	9349570
chr1	9352342	9353269
chr1	9352342	9353269
chr1	9353414	9353780
chr1	9355048	9355404
chr1	9488638	9489050
chr1	9515594	9516589
chr1	9525727	9526186
chr1	9550746	9551906
chr1	9554820	9555909
chr1	9599478	9599984
chr1	9606749	9606966
chr1	9633005	9633272
chr1	9633677	9634311
chr1	9636964	9637579
chr1	9636964	9637579
chr1	9648411	9649360
chr1	9648411	9649360
chr1	9675109	9676374
chr1	9686613	9688005
chr1	9711596	9712575
chr1	9711596	9712575
chr1	9712677	9713080
chr1	9753897	9754107
chr1	9762107	9762675
chr1	9777778	9778196
chr1	9780449	9780791
chr1	9781566	9782388
chr1	9784480	9785742
chr1	9835486	9835779
chr1	9844108	9845132
chr1	9844108	9845132
chr1	9885533	9885810
chr1	9887280	9887491
chr1	9887679	9888543
chr1	9887679	9888543
chr1	9921477	9921775
chr1	9927143	9928458
chr1	9934301	9935640
chr1	9960582	9961095
chr1	9969826	9970345
chr1	10002117	10003620
chr1	10002117	10003620
chr1	10002117	10003620
chr1	10010122	10011092
chr1	10090948	10091195
chr1	10092249	10092935
chr1	10093153	10094117
chr1	10093153	10094117
chr1	10094315	10095198
chr1	10162074	10162379
chr1	10212760	10213583
chr1	10269785	10271117
chr1	10397882	10398873
chr1	10437152	10438060
chr1	10449304	10449593
chr1	10458980	10459486
chr1	10487967	10489422
chr1	10487967	10489422
chr1	10489722	10491102
chr1	10489722	10491102
chr1	10489722	10491102
chr1	10516246	10516454
chr1	10554088	10555705
chr1	10554088	10555705
chr1	10554088	10555705
chr1	10566909	10567911
chr1	10574425	10574849
chr1	10590342	10590684
chr1	10622052	10622406
chr1	10646258	10646598
chr1	10690031	10690300
chr1	10694514	10694771
chr1	10746671	10747144
chr1	10750539	10751070
chr1	10751962	10753178
chr1	10753915	10754591
chr1	10815877	10816398
chr1	10848567	10849350
chr1	10853811	10854428
chr1	10926979	10927988
chr1	10948358	10948619
chr1	10958524	10959351
chr1	10958524	10959351
chr1	10965880	10966282
chr1	10969887	10970815
chr1	11001320	11002648
chr1	11001320	11002648
chr1	11020779	11021984
chr1	11072953	11073224
chr1	11092167	11092582
chr1	11097164	11098221
chr1	11097164	11098221
chr1	11114440	11114860
chr1	11117564	11117910
chr1	11119483	11120534
chr1	11119483	11120534
chr1	11121679	11122401
chr1	11123924	11124336
chr1	11159548	11159862
chr1	11232679	11232920
chr1	11301099	11302481
chr1	11301099	11302481
chr1	11322787	11323311
chr1	11332724	11333051
chr1	11333428	11333838
chr1	11346239	11346614
chr1	11379889	11380869
chr1	11397275	11398107
chr1	11412143	11412571
chr1	11424104	11424866
chr1	11458592	11458799
chr1	11538400	11539611
chr1	11595035	11595641
chr1	11595035	11595641
chr1	11595854	11596228
chr1	11632054	11632830
chr1	11702248	11703441
chr1	11705381	11706737
chr1	11710030	11711080
chr1	11723746	11724981
chr1	11735375	11735662
chr1	11736755	11737030
chr1	11745259	11745621
chr1	11767336	11767953
chr1	11767336	11767953
chr1	11770786	11772120
chr1	11779440	11780869
chr1	11796160	11796766
chr1	11798694	11799164
chr1	11807918	11808154
chr1	11809063	11810044
chr1	11844763	11845995
chr1	11897967	11899334
chr1	11905825	11906262
chr1	11915005	11915249
chr1	11919142	11919798
chr1	11925193	11926203
chr1	11942006	11942282
chr1	11953624	11954553
chr1	11954907	11955365
chr1	11967466	11968123
chr1	11968537	11969029
chr1	11994610	11994929
chr1	12027183	12027597
chr1	12041719	12042832
chr1	12056342	12056559
chr1	12061227	12062568
chr1	12074334	12074661
chr1	12078992	12079226
chr1	12091039	12091982
chr1	12109471	12110189
chr1	12139379	12140252
chr1	12166426	12167424
chr1	12178167	12179441
chr1	12184216	12185524
chr1	12185907	12186258
chr1	12186486	12186718
chr1	12203667	12204004
chr1	12238056	12238761
chr1	12238056	12238761
chr1	12244328	12244786
chr1	12251783	12252159
chr1	12254769	12254976
chr1	12256167	12257623
chr1	12256167	12257623
chr1	12263170	12263448
chr1	12268410	12269637
chr1	12289073	12289280
chr1	12289465	12290476
chr1	12290888	12291087
chr1	12303974	12304814
chr1	12332082	12332444
chr1	12333981	12334322
chr1	12334789	12336903
chr1	12334789	12336903
chr1	12334789	12336903
chr1	12374177	12374746
chr1	12399468	12399881
chr1	12466001	12466517
chr1	12467485	12467841
chr1	12661043	12661695
chr1	12679600	12680716
chr1	12718752	12719787
chr1	12841596	12842047
chr1	12843342	12844456
chr1	12882499	12882820
chr1	12937082	12937338
chr1	12981609	12981901
chr1	12983945	12984619
chr1	12995825	12996743
chr1	13032928	13033585
chr1	13032928	13033585
chr1	13038144	13038910
chr1	13038144	13038910
chr1	13050395	13050764
chr1	13106285	13107087
chr1	13137735	13138236
chr1	13147009	13147316
chr1	13214389	13214725
chr1	13328297	13329088
chr1	13328297	13329088
chr1	13333862	13334487
chr1	13333862	13334487
chr1	13370595	13371424
chr1	13370595	13371424
chr1	13382364	13383195
chr1	13385296	13385554
chr1	13429907	13430167
chr1	13459884	13461032
chr1	13462085	13462949
chr1	13474144	13474799
chr1	13474144	13474799
chr1	13480275	13480604
chr1	13527997	13528901
chr1	13650656	13650936
chr1	13680682	13681729
chr1	13682884	13683734
chr1	13694949	13695521
chr1	13701117	13701434
chr1	13748956	13749706
chr1	13748956	13749706
chr1	13795526	13796247
chr1	13795526	13796247
chr1	13840380	13840962
chr1	13843524	13844316
chr1	13866222	13866554
chr1	13897229	13898069
chr1	13990363	13991042
chr1	13990363	13991042
chr1	13991607	13993080
chr1	14024267	14024634
chr1	14030274	14030826
chr1	14041093	14041985
chr1	14041093	14041985
chr1	14052262	14052927
chr1	14075455	14075822
chr1	14085610	14085887
chr1	14133705	14134324
chr1	14137511	14138401
chr1	14140106	14140497
chr1	14155125	14155886
chr1	14256477	14257203
chr1	14276954	14277737
chr1	14286694	14287615
chr1	14292062	14292741
chr1	14421240	14421951
chr1	14421240	14421951
chr1	14440295	14440720
chr1	14722120	14722472
chr1	14741891	14742212
chr1	14761758	14762157
chr1	14893523	14893950
chr1	14898339	14898777
chr1	14925334	14925754
chr1	14933116	14933506
chr1	14934637	14935372
chr1	15057893	15059190
chr1	15057893	15059190
chr1	15095955	15096326
chr1	15105467	15106128
chr1	15109418	15109927
chr1	15109418	15109927
chr1	15114156	15114382
chr1	15131160	15131548
chr1	15177173	15177460
chr1	15241362	15242516
chr1	15250618	15251718
chr1	15250618	15251718
chr1	15309788	15310168
chr1	15353752	15354837
chr1	15364415	15365167
chr1	15372781	15374019
chr1	15372781	15374019
chr1	15382072	15382379
chr1	15388752	15389534
chr1	15391045	15391350
chr1	15426600	15427536
chr1	15437194	15437578
chr1	15454618	15455673
chr1	15468785	15469084
chr1	15478570	15479678
chr1	15478570	15479678
chr1	15480049	15481386
chr1	15480049	15481386
chr1	15598845	15599715
chr1	15610038	15610373
chr1	15631050	15632122
chr1	15649578	15651164
chr1	15649578	15651164
chr1	15649578	15651164
chr1	15651980	15652187
chr1	15655287	15656050
chr1	15691281	15691635
chr1	15717260	15717459
chr1	15736072	15736503
chr1	15736072	15736503
chr1	15747481	15748408
chr1	15747481	15748408
chr1	15756908	15758491
chr1	15756908	15758491
chr1	15756908	15758491
chr1	15768931	15769234
chr1	15827598	15828856
chr1	15827598	15828856
chr1	15850439	15850669
chr1	15852755	15853233
chr1	15910591	15911772
chr1	15910591	15911772
chr1	15921033	15922342
chr1	16011057	16011669
chr1	16029617	16029982
chr1	16062971	16063255
chr1	16066235	16066762
chr1	16067424	16068477
chr1	16089003	16089404
chr1	16110706	16110995
chr1	16116511	16116740
chr1	16117952	16119161
chr1	16129617	16130403
chr1	16141501	16142808
chr1	16156562	16157096
chr1	16156562	16157096
chr1	16173685	16174341
chr1	16173685	16174341
chr1	16202995	16203349
chr1	16212021	16212503
chr1	16213014	16213403
chr1	16264230	16264708
chr1	16264230	16264708
chr1	16301943	16302562
chr1	16301943	16302562
chr1	16320470	16320687
chr1	16320788	16322016
chr1	16320788	16322016
chr1	16333388	16334083
chr1	16334923	16336118
chr1	16338983	16339316
chr1	16339523	16339840
chr1	16353705	16353938
chr1	16355268	16355540
chr1	16359120	16359862
chr1	16368381	16369089
chr1	16375105	16375891
chr1	16381942	16383183
chr1	16381942	16383183
chr1	16399286	16400696
chr1	16399286	16400696
chr1	16404851	16406180
chr1	16408095	16409587
chr1	16408095	16409587
chr1	16451191	16451847
chr1	16458287	16458564
chr1	16459577	16459819
chr1	16480911	16482401
chr1	16480911	16482401
chr1	16514095	16515201
chr1	16514095	16515201
chr1	16531193	16532050
chr1	16533245	16533629
chr1	16562487	16563836
chr1	16562487	16563836
chr1	16570584	16571991
chr1	16570584	16571991
chr1	16678789	16679415
chr1	16689584	16690562
chr1	16693883	16694340
chr1	16720043	16720330
chr1	16766471	16767741
chr1	16801175	16802030
chr1	16824004	16824323
chr1	16825114	16825795
chr1	16835598	16835946
chr1	16839976	16840258
chr1	16854114	16854443
chr1	16874721	16875374
chr1	16905307	16906494
chr1	16905307	16906494
chr1	16905307	16906494
chr1	16911841	16912492
chr1	16917541	16917806
chr1	16917982	16919201
chr1	16939540	16940481
chr1	16939540	16940481
chr1	16947244	16948197
chr1	16950378	16952832
chr1	16950378	16952832
chr1	16970664	16971810
chr1	16975778	16976518
chr1	16977958	16978544
chr1	16977958	16978544
chr1	16982840	16983898
chr1	16984797	16985130
chr1	16992691	16992978
chr1	17003182	17003489
chr1	17007019	17007842
chr1	17011005	17011858
chr1	17011005	17011858
chr1	17017650	17018293
chr1	17026386	17027232
chr1	17027655	17028096
chr1	17028943	17029253
chr1	17029351	17031219
chr1	17029351	17031219
chr1	17033452	17034692
chr1	17033452	17034692
chr1	17035107	17037766
chr1	17035107	17037766
chr1	17035107	17037766
chr1	17035107	17037766
chr1	17038589	17038993
chr1	17067455	17067794
chr1	17075298	17075648
chr1	17076512	17077593
chr1	17081892	17082281
chr1	17083970	17084513
chr1	17177978	17178200
chr1	17185561	17186222
chr1	17206481	17206782
chr1	17223001	17223202
chr1	17227051	17228114
chr1	17236300	17236917
chr1	17238196	17238674
chr1	17240154	17241114
chr1	17240154	17241114
chr1	17241995	17242369
chr1	17251250	17251990
chr1	17255519	17255743
chr1	17273899	17274561
chr1	17277795	17278675
chr1	17286283	17286500
chr1	17286881	17287785
chr1	17289531	17290586
chr1	17312978	17314083
chr1	17312978	17314083
chr1	17312978	17314083
chr1	17326413	17326710
chr1	17331505	17331810
chr1	17337594	17337990
chr1	17350043	17350602
chr1	17372472	17373499
chr1	17372472	17373499
chr1	17385862	17386763
chr1	17393035	17393664
chr1	17401333	17402801
chr1	17401333	17402801
chr1	17446603	17446898
chr1	17451792	17452803
chr1	17468438	17468699
chr1	17563244	17564964
chr1	17563244	17564964
chr1	17563244	17564964
chr1	17568574	17568881
chr1	17598260	17598550
chr1	17600499	17601446
chr1	17662315	17663580
chr1	17662315	17663580
chr1	17685503	17685834
chr1	17697103	17697463
chr1	17699586	17699803
chr1	17732381	17733567
chr1	17746017	17746915
chr1	17758665	17759089
chr1	17764831	17765225
chr1	17765935	17766574
chr1	17778686	17778979
chr1	17802998	17804779
chr1	17802998	17804779
chr1	17802998	17804779
chr1	17802998	17804779
chr1	17811651	17812411
chr1	17820151	17821609
chr1	17820151	17821609
chr1	17828420	17829424
chr1	17834181	17835082
chr1	17865950	17866149
chr1	17899090	17899584
chr1	17901060	17901411
chr1	17933104	17934342
chr1	17933104	17934342
chr1	17953946	17954178
chr1	17955736	17956899
chr1	17962329	17962854
chr1	17973413	17973881
chr1	17979640	17980860
chr1	17987483	17988648
chr1	17987483	17988648
chr1	17990845	17991352
chr1	17993943	17994146
chr1	17998316	17998570
chr1	18023460	18023931
chr1	18050192	18050730
chr1	18052787	18053037
chr1	18071654	18072107
chr1	18081591	18081965
chr1	18085560	18085943
chr1	18152375	18153176
chr1	18208316	18208624
chr1	18236249	18236508
chr1	18246123	18246737
chr1	18248882	18249983
chr1	18277248	18277560
chr1	18310500	18311577
chr1	18310500	18311577
chr1	18325282	18325972
chr1	18326156	18326393
chr1	18426469	18427579
chr1	18426469	18427579
chr1	18475492	18475894
chr1	18523688	18524140
chr1	18543689	18544481
chr1	18558557	18558939
chr1	18561067	18562022
chr1	18572954	18573422
chr1	18616183	18616473
chr1	18625817	18627216
chr1	18625817	18627216
chr1	18629308	18630052
chr1	18648777	18649551
chr1	18650773	18651101
chr1	18691671	18691965
chr1	18700203	18700997
chr1	18725664	18726018
chr1	18812757	18813065
chr1	18857459	18857734
chr1	18882275	18883508
chr1	18882275	18883508
chr1	18901592	18903279
chr1	18901592	18903279
chr1	18907714	18908557
chr1	18923241	18924466
chr1	18923241	18924466
chr1	18926227	18926589
chr1	18934908	18935407
chr1	18962866	18963205
chr1	19000317	19001025
chr1	19007725	19008796
chr1	19007725	19008796
chr1	19069847	19070111
chr1	19121068	19121550
chr1	19147027	19148188
chr1	19154791	19155134
chr1	19201257	19202663
chr1	19210008	19211619
chr1	19210008	19211619
chr1	19210008	19211619
chr1	19229383	19229716
chr1	19232310	19232704
chr1	19232814	19234260
chr1	19234374	19234670
chr1	19238336	19238683
chr1	19239058	19240207
chr1	19240703	19240915
chr1	19244891	19245249
chr1	19248070	19248269
chr1	19253169	19253420
chr1	19276598	19276822
chr1	19282112	19283096
chr1	19282112	19283096
chr1	19338849	19339128
chr1	19359317	19359599
chr1	19383950	19384270
chr1	19422777	19423100
chr1	19439975	19440702
chr1	19479719	19479990
chr1	19506060	19506372
chr1	19536416	19536858
chr1	19558956	19559256
chr1	19567379	19568427
chr1	19578689	19579052
chr1	19638694	19639169
chr1	19644010	19644404
chr1	19652946	19653266
chr1	19664894	19665248
chr1	19667657	19669086
chr1	19667657	19669086
chr1	19670081	19671604
chr1	19670081	19671604
chr1	19700510	19701712
chr1	19717267	19718843
chr1	19717267	19718843
chr1	19731775	19732036
chr1	19736979	19737207
chr1	19772163	19772720
chr1	19810887	19811129
chr1	19814037	19814981
chr1	19815679	19815915
chr1	19908524	19909372
chr1	19965780	19966087
chr1	19967221	19967550
chr1	19969558	19969933
chr1	19970361	19970766
chr1	19977446	19978355
chr1	19979816	19980837
chr1	19986099	19987108
chr1	19987252	19989184
chr1	19987252	19989184
chr1	19990515	19990722
chr1	19991165	19991365
chr1	19991700	19992031
chr1	19992552	19992962
chr1	20029756	20031963
chr1	20029756	20031963
chr1	20029756	20031963
chr1	20041884	20042684
chr1	20087908	20089355
chr1	20125731	20126756
chr1	20125731	20126756
chr1	20137440	20138371
chr1	20208111	20209383
chr1	20244002	20245251
chr1	20284381	20284644
chr1	20300741	20301688
chr1	20300741	20301688
chr1	20325330	20325693
chr1	20373432	20373940
chr1	20386194	20386629
chr1	20407552	20408071
chr1	20414154	20414772
chr1	20426950	20428411
chr1	20435769	20436032
chr1	20442025	20442351
chr1	20478629	20480136
chr1	20478629	20480136
chr1	20490961	20491640
chr1	20491725	20492675
chr1	20502054	20502519
chr1	20511051	20511358
chr1	20521525	20522634
chr1	20521525	20522634
chr1	20539033	20540016
chr1	20539033	20540016
chr1	20542868	20543803
chr1	20550125	20550411
chr1	20559291	20560632
chr1	20559291	20560632
chr1	20569669	20569958
chr1	20578540	20578765
chr1	20593251	20593473
chr1	20598064	20598289
chr1	20656167	20656928
chr1	20656167	20656928
chr1	20688008	20688871
chr1	20693391	20694447
chr1	20693391	20694447
chr1	20702775	20704265
chr1	20702775	20704265
chr1	20756703	20757551
chr1	20795954	20796219
chr1	20810329	20810812
chr1	20811579	20812307
chr1	20813320	20813543
chr1	20818381	20818580
chr1	20819830	20821256
chr1	20819830	20821256
chr1	20834132	20834482
chr1	20848571	20849387
chr1	20901483	20902420
chr1	20959383	20960454
chr1	20966082	20967913
chr1	20966082	20967913
chr1	20966082	20967913
chr1	20980834	20981068
chr1	20987750	20988325
chr1	20989947	20990244
chr1	21022537	21023754
chr1	21022537	21023754
chr1	21028679	21029379
chr1	21038169	21038823
chr1	21054470	21054820
chr1	21059289	21060132
chr1	21113399	21114129
chr1	21113399	21114129
chr1	21308453	21308727
chr1	21378557	21378919
chr1	21502151	21502812
chr1	21502151	21502812
chr1	21502151	21502812
chr1	21521495	21522577
chr1	21536875	21537291
chr1	21542926	21545021
chr1	21542926	21545021
chr1	21557915	21559097
chr1	21571314	21572020
chr1	21580914	21582281
chr1	21594745	21594957
chr1	21596390	21597546
chr1	21596390	21597546
chr1	21645836	21646207
chr1	21648438	21648786
chr1	21660850	21662050
chr1	21660850	21662050
chr1	21694952	21695601
chr1	21696658	21697497
chr1	21743457	21743660
chr1	21794889	21795516
chr1	21815143	21815518
chr1	21817150	21817877
chr1	21835439	21835933
chr1	21837723	21838056
chr1	21860893	21862232
chr1	21860893	21862232
chr1	21866334	21866805
chr1	21900592	21900935
chr1	21913491	21913782
chr1	21921777	21922991
chr1	21921777	21922991
chr1	21931464	21931818
chr1	21982208	21982572
chr1	21984167	21984642
chr1	21985349	21986306
chr1	21995039	21995920
chr1	21995039	21995920
chr1	21996222	21996743
chr1	22029538	22030466
chr1	22029538	22030466
chr1	22108871	22109720
chr1	22108871	22109720
chr1	22140832	22141501
chr1	22160555	22160755
chr1	22192252	22193060
chr1	22192252	22193060
chr1	22193146	22193386
chr1	22208597	22208911
chr1	22266155	22266510
chr1	22273355	22273652
chr1	22279507	22279765
chr1	22290201	22291478
chr1	22306809	22307639
chr1	22331371	22332516
chr1	22345701	22346367
chr1	22349133	22350163
chr1	22350981	22351332
chr1	22365977	22366421
chr1	22379299	22379540
chr1	22379792	22380040
chr1	22431793	22432762
chr1	22457947	22458962
chr1	22468951	22469261
chr1	22469741	22470345
chr1	22558373	22558818
chr1	22564229	22564464
chr1	22601453	22603135
chr1	22601453	22603135
chr1	22613077	22613377
chr1	22643105	22644629
chr1	22643105	22644629
chr1	22691324	22691596
chr1	22707085	22707374
chr1	22716881	22717182
chr1	22742114	22742516
chr1	22742774	22743683
chr1	22746543	22747319
chr1	22778498	22779170
chr1	22778498	22779170
chr1	22964074	22964372
chr1	22965742	22966141
chr1	22968348	22969695
chr1	22968348	22969695
chr1	22981085	22981712
chr1	22984730	22985347
chr1	22992093	22992616
chr1	23000061	23001473
chr1	23000061	23001473
chr1	23030359	23031521
chr1	23030359	23031521
chr1	23035551	23036167
chr1	23043154	23043723
chr1	23058215	23058765
chr1	23161316	23161616
chr1	23188430	23189214
chr1	23215112	23216763
chr1	23215112	23216763
chr1	23215112	23216763
chr1	23256654	23257512
chr1	23290430	23291675
chr1	23302839	23303754
chr1	23316868	23317117
chr1	23345629	23346343
chr1	23374203	23374504
chr1	23407922	23408222
chr1	23424902	23425761
chr1	23426982	23427331
chr1	23494140	23494401
chr1	23495137	23495439
chr1	23504026	23504649
chr1	23505200	23506138
chr1	23510655	23512228
chr1	23543182	23543668
chr1	23556118	23556379
chr1	23671002	23671350
chr1	23680590	23681067
chr1	23694482	23695003
chr1	23695322	23695866
chr1	23730165	23731345
chr1	23730165	23731345
chr1	23748232	23748441
chr1	23751332	23751617
chr1	23809874	23810916
chr1	23809874	23810916
chr1	23823006	23824201
chr1	23823006	23824201
chr1	23854382	23854943
chr1	23857111	23857464
chr1	23857852	23858133
chr1	23866237	23866779
chr1	23870854	23871724
chr1	23881401	23881956
chr1	23892753	23893102
chr1	23961097	23961997
chr1	23963643	23964620
chr1	23963643	23964620
chr1	23984053	23984689
chr1	23991748	23992092
chr1	24017714	24018388
chr1	24017714	24018388
chr1	24044897	24045448
chr1	24072015	24072695
chr1	24077498	24078607
chr1	24098322	24099013
chr1	24117281	24117574
chr1	24118074	24118347
chr1	24121266	24121488
chr1	24123306	24123518
chr1	24124868	24125657
chr1	24127500	24127856
chr1	24130508	24131135
chr1	24132374	24132651
chr1	24135860	24137776
chr1	24135860	24137776
chr1	24164883	24165196
chr1	24180984	24181653
chr1	24194240	24195694
chr1	24194240	24195694
chr1	24230314	24230515
chr1	24243120	24243923
chr1	24275323	24276294
chr1	24285241	24286081
chr1	24306397	24307032
chr1	24354183	24355180
chr1	24396752	24398098
chr1	24421023	24421435
chr1	24438716	24439595
chr1	24438716	24439595
chr1	24441800	24442044
chr1	24476143	24477604
chr1	24476143	24477604
chr1	24481640	24482708
chr1	24484176	24485037
chr1	24504678	24505146
chr1	24517299	24517613
chr1	24525143	24526315
chr1	24525143	24526315
chr1	24527741	24529229
chr1	24527741	24529229
chr1	24580128	24580413
chr1	24631114	24631623
chr1	24635218	24635455
chr1	24643196	24643514
chr1	24648563	24648802
chr1	24670490	24670858
chr1	24711338	24712141
chr1	24716293	24719713
chr1	24716293	24719713
chr1	24716293	24719713
chr1	24716293	24719713
chr1	24741605	24742847
chr1	24741605	24742847
chr1	24748018	24748607
chr1	24818497	24818759
chr1	24853451	24854306
chr1	24861372	24861861
chr1	24868307	24868988
chr1	24869629	24869923
chr1	24913415	24914802
chr1	24913415	24914802
chr1	24919654	24920357
chr1	24961477	24962378
chr1	24961477	24962378
chr1	24968865	24969358
chr1	24969988	24970240
chr1	25014307	25015644
chr1	25071242	25071639
chr1	25071894	25072381
chr1	25157018	25158651
chr1	25157018	25158651
chr1	25161438	25162147
chr1	25173918	25175305
chr1	25173918	25175305
chr1	25176008	25176576
chr1	25184196	25184494
chr1	25224015	25225264
chr1	25224015	25225264
chr1	25235806	25236719
chr1	25256056	25256450
chr1	25256607	25257370
chr1	25257853	25259421
chr1	25260106	25260345
chr1	25288576	25289352
chr1	25290013	25290366
chr1	25317763	25318028
chr1	25333961	25334585
chr1	25343879	25344253
chr1	25360326	25360867
chr1	25363338	25364963
chr1	25363338	25364963
chr1	25365618	25366138
chr1	25395341	25395814
chr1	25415524	25415723
chr1	25427882	25428874
chr1	25443952	25444315
chr1	25474896	25475793
chr1	25495243	25495560
chr1	25525274	25525722
chr1	25531117	25532270
chr1	25544238	25544461
chr1	25565315	25565526
chr1	25566219	25566798
chr1	25574063	25574720
chr1	25586021	25586652
chr1	25590543	25590907
chr1	25593286	25593783
chr1	25616559	25616935
chr1	25663473	25664166
chr1	25664941	25665311
chr1	25729063	25730049
chr1	25757392	25757836
chr1	25813839	25814802
chr1	25828254	25828630
chr1	25830125	25830697
chr1	25843972	25844269
chr1	25846412	25848026
chr1	25856088	25856303
chr1	25898432	25900242
chr1	25898432	25900242
chr1	25898432	25900242
chr1	25898432	25900242
chr1	25900529	25900737
chr1	25907658	25907857
chr1	25935021	25935390
chr1	25937382	25937779
chr1	25942456	25943055
chr1	25945339	25946246
chr1	25949090	25949418
chr1	25997714	25998006
chr1	26018925	26019604
chr1	26021031	26021341
chr1	26021629	26022031
chr1	26023975	26024575
chr1	26023975	26024575
chr1	26026885	26027510
chr1	26052074	26052313
chr1	26070702	26070920
chr1	26122997	26125486
chr1	26122997	26125486
chr1	26122997	26125486
chr1	26122997	26125486
chr1	26126763	26126977
chr1	26129453	26129824
chr1	26136514	26138392
chr1	26136514	26138392
chr1	26140557	26140865
chr1	26144610	26144985
chr1	26163780	26164085
chr1	26186578	26186869
chr1	26199694	26199925
chr1	26201643	26202024
chr1	26216057	26216344
chr1	26221535	26222624
chr1	26231395	26231852
chr1	26232163	26232826
chr1	26324564	26325095
chr1	26330426	26331270
chr1	26336261	26337173
chr1	26336261	26337173
chr1	26356375	26356724
chr1	26361522	26363128
chr1	26361522	26363128
chr1	26431089	26432017
chr1	26437757	26438068
chr1	26445351	26445707
chr1	26468599	26469346
chr1	26471286	26472844
chr1	26471286	26472844
chr1	26487868	26489022
chr1	26490315	26491387
chr1	26495558	26496788
chr1	26516279	26517238
chr1	26516279	26517238
chr1	26527677	26528018
chr1	26530560	26530800
chr1	26559845	26561990
chr1	26559845	26561990
chr1	26559845	26561990
chr1	26559845	26561990
chr1	26559845	26561990
chr1	26601376	26602885
chr1	26601376	26602885
chr1	26601376	26602885
chr1	26605769	26606824
chr1	26605769	26606824
chr1	26611179	26612827
chr1	26611179	26612827
chr1	26611179	26612827
chr1	26632749	26633169
chr1	26647794	26648884
chr1	26647794	26648884
chr1	26671055	26671415
chr1	26688107	26688467
chr1	26689750	26691283
chr1	26689750	26691283
chr1	26711942	26712239
chr1	26717894	26718670
chr1	26722155	26723402
chr1	26722155	26723402
chr1	26743172	26744406
chr1	26796544	26797820
chr1	26797908	26798770
chr1	26797908	26798770
chr1	26826291	26827572
chr1	26856284	26858304
chr1	26856284	26858304
chr1	26856284	26858304
chr1	26856284	26858304
chr1	26864189	26865788
chr1	26864189	26865788
chr1	26868009	26868880
chr1	26869459	26869860
chr1	26872092	26872587
chr1	26900599	26900844
chr1	26910608	26911011
chr1	26923905	26924623
chr1	26928458	26929301
chr1	26946484	26947461
chr1	26989723	26990103
chr1	27003890	27004599
chr1	27018820	27019683
chr1	27021887	27022422
chr1	27087514	27088100
chr1	27089531	27089806
chr1	27114543	27115122
chr1	27115363	27116517
chr1	27136122	27137131
chr1	27146961	27147747
chr1	27149556	27149870
chr1	27152527	27153721
chr1	27152527	27153721
chr1	27154947	27155353
chr1	27177691	27178352
chr1	27178658	27180521
chr1	27187583	27188216
chr1	27189157	27189768
chr1	27190967	27191577
chr1	27191666	27191916
chr1	27204248	27205384
chr1	27213258	27214570
chr1	27213258	27214570
chr1	27230632	27230946
chr1	27261948	27262250
chr1	27290701	27291363
chr1	27290701	27291363
chr1	27292564	27292905
chr1	27293075	27293999
chr1	27320320	27320576
chr1	27323551	27324656
chr1	27328643	27329038
chr1	27370617	27373020
chr1	27370617	27373020
chr1	27370617	27373020
chr1	27423670	27424308
chr1	27428639	27430119
chr1	27435377	27436163
chr1	27438548	27438926
chr1	27453978	27454209
chr1	27462440	27462795
chr1	27481369	27482096
chr1	27523884	27525245
chr1	27523884	27525245
chr1	27533758	27534017
chr1	27561201	27561440
chr1	27610876	27612068
chr1	27622536	27624125
chr1	27622536	27624125
chr1	27624293	27624576
chr1	27626971	27627952
chr1	27633302	27633602
chr1	27648565	27648820
chr1	27658664	27660139
chr1	27658664	27660139
chr1	27665719	27666144
chr1	27683172	27684889
chr1	27683172	27684889
chr1	27692598	27694071
chr1	27692598	27694071
chr1	27695376	27695758
chr1	27699212	27699868
chr1	27714634	27715535
chr1	27717772	27720177
chr1	27717772	27720177
chr1	27717772	27720177
chr1	27717772	27720177
chr1	27721427	27722636
chr1	27728577	27730007
chr1	27728577	27730007
chr1	27732456	27732696
chr1	27742773	27743435
chr1	27816325	27816668
chr1	27849594	27849924
chr1	27857406	27857870
chr1	27873732	27874146
chr1	27879464	27879788
chr1	27882979	27884203
chr1	27882979	27884203
chr1	27894906	27895799
chr1	27901616	27902799
chr1	27901616	27902799
chr1	27927113	27927396
chr1	27930458	27930894
chr1	27932161	27934337
chr1	27932161	27934337
chr1	27932161	27934337
chr1	27934515	27935837
chr1	27934515	27935837
chr1	27934515	27935837
chr1	27942890	27943400
chr1	27958035	27958355
chr1	27960720	27961109
chr1	27969950	27971093
chr1	27983137	27983424
chr1	27989405	27990457
chr1	27989405	27990457
chr1	27995006	27996306
chr1	27995006	27996306
chr1	27998690	27999451
chr1	28045892	28046478
chr1	28052051	28053170
chr1	28052051	28053170
chr1	28052051	28053170
chr1	28071144	28071385
chr1	28183926	28185164
chr1	28183926	28185164
chr1	28217825	28218358
chr1	28240863	28241190
chr1	28255233	28255483
chr1	28261386	28261629
chr1	28266506	28267469
chr1	28274013	28274534
chr1	28286293	28287011
chr1	28305881	28306810
chr1	28332949	28333452
chr1	28414273	28414913
chr1	28416930	28418327
chr1	28416930	28418327
chr1	28416930	28418327
chr1	28439451	28440068
chr1	28501385	28501820
chr1	28535374	28536310
chr1	28535374	28536310
chr1	28574517	28575895
chr1	28609634	28609919
chr1	28655834	28656384
chr1	28685694	28686554
chr1	28685694	28686554
chr1	28686668	28687142
chr1	28690930	28691302
chr1	28694566	28695259
chr1	28696185	28697302
chr1	28696185	28697302
chr1	28735620	28736809
chr1	28735620	28736809
chr1	28762812	28763038
chr1	28813165	28813468
chr1	28838066	28838344
chr1	28844227	28845359
chr1	28867004	28867731
chr1	28871022	28871353
chr1	28871508	28871712
chr1	28878899	28879247
chr1	28879957	28880166
chr1	28907604	28908558
chr1	28907604	28908558
chr1	28918836	28919207
chr1	28929033	28930299
chr1	28929033	28930299
chr1	28967254	28967789
chr1	28969527	28970011
chr1	28975502	28976146
chr1	28980404	28980757
chr1	28995143	28995343
chr1	29062813	29063787
chr1	29083377	29083743
chr1	29109979	29110186
chr1	29111228	29112278
chr1	29118532	29119812
chr1	29118532	29119812
chr1	29122137	29122474
chr1	29172742	29173191
chr1	29181493	29181721
chr1	29203628	29204488
chr1	29208275	29209224
chr1	29210549	29210886
chr1	29213988	29214247
chr1	29219954	29220645
chr1	29219954	29220645
chr1	29241102	29241514
chr1	29325678	29325941
chr1	29360383	29360994
chr1	29443961	29444280
chr1	29447437	29448634
chr1	29450701	29451450
chr1	29463657	29464446
chr1	29507994	29508811
chr1	29524051	29524585
chr1	29529128	29530411
chr1	29557319	29557949
chr1	29562589	29563214
chr1	29563921	29564623
chr1	29563921	29564623
chr1	29571953	29572857
chr1	29571953	29572857
chr1	29582953	29583341
chr1	29585696	29586596
chr1	29585696	29586596
chr1	29612924	29613215
chr1	29658447	29659289
chr1	29666927	29668058
chr1	29668154	29669011
chr1	29668154	29669011
chr1	29670521	29671117
chr1	29696119	29696400
chr1	29705672	29706638
chr1	29723255	29723525
chr1	29738425	29738745
chr1	29742040	29742239
chr1	29779735	29780802
chr1	29779735	29780802
chr1	29839765	29840170
chr1	30117641	30118039
chr1	30129101	30129789
chr1	30162228	30162510
chr1	30170632	30171476
chr1	30175950	30177383
chr1	30175950	30177383
chr1	30179750	30180302
chr1	30186610	30187307
chr1	30232008	30232244
chr1	30265545	30266388
chr1	30265545	30266388
chr1	30321731	30323003
chr1	30321731	30323003
chr1	30349785	30350069
chr1	30353407	30353793
chr1	30385275	30385629
chr1	30558705	30559374
chr1	30560320	30561269
chr1	30578755	30579567
chr1	30584306	30585267
chr1	30584306	30585267
chr1	30705024	30705567
chr1	30795688	30796108
chr1	30826498	30826800
chr1	30852735	30854592
chr1	30852735	30854592
chr1	30852735	30854592
chr1	30852735	30854592
chr1	30881271	30882222
chr1	30919283	30919580
chr1	31042323	31042537
chr1	31045121	31045329
chr1	31128604	31128836
chr1	31180787	31181591
chr1	31187940	31188594
chr1	31191669	31192825
chr1	31194718	31195141
chr1	31196506	31196724
chr1	31196867	31197721
chr1	31228757	31228964
chr1	31250527	31251122
chr1	31251797	31252055
chr1	31252158	31253299
chr1	31254515	31256691
chr1	31254515	31256691
chr1	31270490	31270870
chr1	31274304	31275214
chr1	31297037	31297265
chr1	31349468	31350025
chr1	31383957	31385214
chr1	31383957	31385214
chr1	31392402	31392749
chr1	31401985	31403053
chr1	31450014	31450442
chr1	31455867	31456224
chr1	31538629	31538942
chr1	31612173	31612412
chr1	31628020	31628579
chr1	31635149	31635916
chr1	31636039	31636254
chr1	31653980	31656087
chr1	31653980	31656087
chr1	31656319	31657484
chr1	31657894	31659149
chr1	31657894	31659149
chr1	31667778	31668555
chr1	31687452	31688062
chr1	31695159	31695381
chr1	31769350	31769783
chr1	31807810	31808494
chr1	31807810	31808494
chr1	31867163	31868254
chr1	31869012	31870249
chr1	31873847	31874573
chr1	31881758	31882021
chr1	31893760	31894969
chr1	31895129	31897057
chr1	31895129	31897057
chr1	31895129	31897057
chr1	31898287	31898564
chr1	31932870	31933251
chr1	31982952	31983253
chr1	32014190	32015264
chr1	32029100	32030553
chr1	32029100	32030553
chr1	32052779	32054088
chr1	32052779	32054088
chr1	32059101	32060727
chr1	32059101	32060727
chr1	32083252	32084815
chr1	32098477	32099372
chr1	32105861	32106134
chr1	32128806	32130216
chr1	32135682	32136168
chr1	32145534	32145790
chr1	32149381	32150317
chr1	32170828	32171158
chr1	32173388	32173877
chr1	32179702	32180735
chr1	32180975	32181921
[truncated: 83,770 more rows]
