# Supplementary material for: Chronic loss of STAG2 leads to altered chromatin structure contributing to de-regulated transcription in AML
Source: J Transl Med. 2020 Sep 3;18:339. doi: 10.1186/s12967-020-02500-y (PMC7469420; doi:10.1186/s12967-020-02500-y)
Supplement: Supplementary file 3 — Additional file 3: Table S2. Deregulated gene expression in ΔSTAG2 versus STAG2-WT cells. [file 12967_2020_2500_MOESM3_ESM.xlsx]

## Sheet: All Significanlty Deregulated 
Gene ID	Gene name	log2 Fold Change	P-adj	Fold Change
ENSG00000269821	AAED1	0.275832	0.0204436	1.21069
ENSG00000137713	AAK1	-0.660505	2.6515e-12	0.632657
ENSG00000165732	AARS	0.243295	0.00275142	1.18369
ENSG00000226287	AATK	1.70553	7.94327e-08	3.26149
ENSG00000014123	ABCA1	-1.4081	5.61226e-39	0.376807
ENSG00000188994	ABCA2	0.659599	2.66539e-20	1.57964
ENSG00000124006	ABCA3	0.658542	2.65004e-07	1.57849
ENSG00000127337	ABCA5	-0.967749	1.95464e-14	0.511303
ENSG00000224959	ABCA6	1.71006	7.10192e-14	3.27174
ENSG00000182319	ABCB10	0.462619	9.76702e-08	1.37804
ENSG00000059728	ABCB8	0.321602	0.0165202	1.24972
ENSG00000048392	ABCC1	-0.590588	1.76217e-10	0.664072
ENSG00000231765	ABCC13	1.82773	6.92688e-09	3.54977
ENSG00000126254	ABCC5	0.255925	0.0493485	1.1941
ENSG00000203879	ABCD1	0.307799	0.00477265	1.23782
ENSG00000196378	ABCD2	0.549857	0.0123403	1.46394
ENSG00000125875	ABCD3	-0.488639	5.58568e-05	0.712697
ENSG00000068796	ABCF2	0.204916	0.0129033	1.15262
ENSG00000167257	ABHD12	-0.301124	0.022842	0.81162
ENSG00000167528	ABHD15	0.457969	0.000420464	1.37361
ENSG00000126070	ABHD17A	-0.376758	0.000800874	0.770166
ENSG00000213551	ABHD17B	0.689307	2.40462e-13	1.61251
ENSG00000154144	ABHD2	-0.255991	0.0171335	0.837412
ENSG00000177125	ABI2	0.492842	3.67644e-07	1.40721
ENSG00000201558	AC002454.1	1.05816	0.00176184	2.08227
ENSG00000249119	AC005532.5	1.03193	0.00141688	2.04475
ENSG00000228486	AC007383.3	0.680473	0.0132065	1.60267
ENSG00000265735	AC009950.2	0.782856	0.0201782	1.72053
ENSG00000155324	AC018462.2	-1.02917	0.000331121	0.489991
ENSG00000259924	AC022182.1	1.21109	6.90473e-07	2.31512
ENSG00000108679	AC022182.3	-0.91607	0.00818124	0.529951
ENSG00000186567	AC025171.1	1.40475	6.32583e-19	2.64773
ENSG00000172888	AC058791.1	0.268093	0.0274943	1.20422
ENSG00000213132	AC073109.2	-1.55888	9.8405e-07	0.339414
ENSG00000272076	AC084219.4	1.08578	0.00106229	2.12252
ENSG00000227591	AC091878.1	-1.06535	0.00201613	0.477856
ENSG00000272140	AC116366.5	0.791982	0.0076996	1.73145
ENSG00000151445	ACADSB	-0.682898	4.79721e-06	0.622913
ENSG00000215021	ACADVL	0.234552	0.00100245	1.17654
ENSG00000054116	ACAP1	-4.43621	4.17133e-92	0.0461921
ENSG00000106603	ACAT2	-0.878982	7.62169e-12	0.543751
ENSG00000169991	ACKR2	1.28705	2.50138e-05	2.44028
ENSG00000132792	ACO1	-0.426629	0.000712787	0.743998
ENSG00000148835	ACOT11	-0.621095	2.18666e-05	0.650177
ENSG00000036054	ACPP	0.644661	5.47437e-11	1.56337
ENSG00000167895	ACSL1	-1.16649	8.34219e-41	0.445505
ENSG00000154305	ACSL4	0.308554	3.73462e-05	1.23847
ENSG00000153015	ACSL5	-0.522597	2.20364e-08	0.696118
ENSG00000196839	ACSS1	0.870453	1.43224e-08	1.82824
ENSG00000196204	ACSS2	-0.743769	8.08781e-06	0.597177
ENSG00000113369	ACTA2	0.52602	0.0246854	1.43995
ENSG00000140988	ACTB	-0.266959	0.00123132	0.831069
ENSG00000122566	ACTG1	-0.224673	2.57017e-05	0.855789
ENSG00000127481	ACTN1	-0.225932	3.60351e-05	0.855042
ENSG00000168137	ACTN4	-0.24246	0.000410239	0.845302
ENSG00000115993	ACVR2B	0.293612	0.00442833	1.2257
ENSG00000184898	ACVRL1	0.703148	7.29485e-05	1.62805
ENSG00000182871	ADA	0.625681	0.000525444	1.54294
ENSG00000184445	ADAM10	0.192351	0.00512614	1.14262
ENSG00000213023	ADAM29	0.901841	0.00674612	1.86845
ENSG00000008838	ADAMTS1	0.404682	9.9422e-06	1.3238
ENSG00000172339	ADAMTS10	-1.66703	8.27737e-08	0.314901
ENSG00000143748	ADAMTS2	-0.778931	1.04754e-15	0.582799
ENSG00000197329	ADAMTS5	0.540658	0.00606403	1.45464
ENSG00000136643	ADAMTSL4	-0.344309	0.00767076	0.787685
ENSG00000166532	ADAP1	-0.482136	0.00277883	0.715917
ENSG00000124786	ADARB1	-0.460085	0.00473797	0.726943
ENSG00000197119	ADCK2	-0.693294	4.22111e-05	0.61844
ENSG00000168807	ADCY1	-1.51851	5.63357e-08	0.349046
ENSG00000187713	ADCY6	-0.750005	9.57447e-06	0.594602
ENSG00000104343	ADCY9	-0.932533	2.12276e-31	0.523938
ENSG00000023287	ADD1	-0.308584	2.74016e-05	0.807434
ENSG00000130748	ADD2	-0.544153	0.0218558	0.685794
ENSG00000141376	ADD3	-1.91512	1.42377e-37	0.265149
ENSG00000115355	ADGRA2	-1.40999	7.45975e-80	0.376315
ENSG00000174718	ADGRA3	-0.347792	2.91136e-06	0.785786
ENSG00000065135	ADGRE2	0.838472	2.31539e-37	1.78815
ENSG00000135218	ADGRE5	0.250038	0.00125121	1.18924
ENSG00000188739	ADGRG5	-1.49284	5.68905e-07	0.355313
ENSG00000160445	ADGRL2	2.09566	1.19889e-120	4.27422
ENSG00000160216	ADI1	-0.312908	0.00948359	0.805017
ENSG00000162676	ADIPOR2	-0.397981	2.8288e-09	0.75892
ENSG00000196873	ADPRH	-0.921511	0.00242553	0.527956
ENSG00000173599	ADRB2	-1.01854	5.68876e-09	0.493614
ENSG00000078967	ADSSL1	-0.833958	0.00083271	0.560988
ENSG00000171204	AEN	0.320602	0.00507109	1.24885
ENSG00000206652	AF127936.9	0.922521	0.000754393	1.89542
ENSG00000108510	AFF1	0.587058	1.67679e-23	1.50218
ENSG00000147684	AFF3	0.33499	2.0297e-05	1.26137
ENSG00000062822	AFF4	0.281052	0.00176003	1.21508
ENSG00000124784	AFMID	0.269658	0.0430811	1.20552
ENSG00000150403	AGA	0.437634	0.00142351	1.35438
ENSG00000066855	AGK	-0.493548	0.000251107	0.710276
ENSG00000196821	AGO1	-0.202949	0.0446848	0.868773
ENSG00000151502	AGO2	-0.216978	0.0309787	0.860366
ENSG00000138594	AGO4	-0.273958	0.00122227	0.827047
ENSG00000181852	AGPAT3	-1.06085	1.4032e-35	0.479351
ENSG00000164626	AGRN	1.18266	4.09809e-23	2.26994
ENSG00000108774	AGT	-0.401749	0.0176456	0.75694
ENSG00000137871	AGTRAP	-0.393504	9.19139e-05	0.761279
ENSG00000037474	AHCTF1	0.260328	0.000117483	1.19775
ENSG00000143742	AHCY	0.430517	1.84595e-10	1.34772
ENSG00000104043	AHNAK	-1.5129	3.15685e-142	0.350406
ENSG00000101310	AHRR	-0.615626	7.45964e-14	0.652647
ENSG00000103489	AHSA2	-0.229079	0.0188489	0.85318
ENSG00000134061	AIG1	0.575451	0.000246065	1.49014
ENSG00000205809	AIM1	-1.2785	4.84266e-05	0.412224
ENSG00000066379	AJUBA	1.7923	5.45209e-57	3.46366
ENSG00000267350	AK4	-0.917098	1.4552e-08	0.529573
ENSG00000214439	AK5	-1.6092	4.93394e-07	0.327781
ENSG00000140264	AKAP13	0.377519	1.84595e-10	1.29911
ENSG00000234494	AKAP2	-0.784085	0.0193528	0.58072
ENSG00000123933	AKAP7	-1.10942	1.11764e-15	0.463479
ENSG00000221914	AKAP8	0.411891	4.59516e-10	1.33043
ENSG00000177189	AKAP9	-0.361922	3.72832e-06	0.778127
ENSG00000160691	AKIRIN1	0.261706	0.00225705	1.1989
ENSG00000100129	AKNA	0.488268	3.7144e-18	1.40276
ENSG00000168000	AKR1C1	-0.852454	0.00676194	0.553842
ENSG00000251247	AKR1C3	-2.96611	7.02674e-26	0.127971
ENSG00000159720	AKR7A2	-0.495215	2.3712e-05	0.709456
ENSG00000011021	AKT1S1	0.462355	0.000410851	1.37779
ENSG00000048649	AKT3	0.197398	0.0168176	1.14663
ENSG00000170310	ALDH2	-0.530061	0.0291916	0.692526
ENSG00000081692	ALDH3A2	-0.617879	1.25664e-07	0.651628
ENSG00000249115	ALDH3B1	-0.387908	0.00153675	0.764237
ENSG00000081870	ALDH5A1	0.815305	3.98187e-11	1.75967
ENSG00000124532	ALDH6A1	-0.435231	0.000148994	0.739575
ENSG00000230500	ALDH7A1	-0.534412	0.0467507	0.69044
ENSG00000150753	ALDOA	-0.211792	0.00967339	0.863464
ENSG00000213918	ALG1L13P	0.716646	2.81705e-10	1.64336
ENSG00000112218	ALKBH2	0.601844	0.00563793	1.51765
ENSG00000109762	ALOX5	-1.19575	0.000150061	0.436558
ENSG00000121058	ALPK1	0.476875	1.50277e-05	1.39173
ENSG00000079482	ALPK3	1.39528	4.00018e-12	2.6304
ENSG00000119977	AMER1	0.334901	0.00982884	1.26129
ENSG00000178917	AMOT	-1.2602	3.20852e-10	0.417487
ENSG00000179833	AMOTL1	-0.47079	6.80027e-06	0.721569
ENSG00000103245	AMPD3	-0.436631	0.0356356	0.738858
ENSG00000153976	ANGPT1	-1.62212	3.34083e-07	0.324858
ENSG00000103707	ANK2	1.06716	0.000289257	2.0953
ENSG00000188933	ANKEF1	0.605615	0.0291916	1.52163
ENSG00000132122	ANKH	-1.36852	7.29186e-40	0.387287
ENSG00000117632	ANKRD11	0.363204	8.5243e-06	1.28628
ENSG00000116288	ANKRD12	0.41279	2.71027e-08	1.33126
ENSG00000168411	ANKRD13D	0.251976	0.000171307	1.19084
ENSG00000152818	ANKRD17	0.21452	0.000198847	1.16032
ENSG00000183666	ANKRD18B	-0.566191	0.00151515	0.675398
ENSG00000257815	ANKRD18DP	-1.36078	1.90748e-06	0.389373
ENSG00000139645	ANKRD28	0.645318	6.42106e-22	1.56408
ENSG00000250802	ANKRD31	1.08377	0.000461727	2.11957
ENSG00000171604	ANKRD33B	-1.34631	8.11047e-10	0.393296
ENSG00000182362	ANKRD35	-0.938339	0.000132642	0.521833
ENSG00000127948	ANKRD36	-0.760572	1.32804e-09	0.590262
ENSG00000189164	ANKRD36B	-1.17406	2.92467e-07	0.443174
ENSG00000112234	ANKRD36C	-0.945516	2.25053e-16	0.519244
ENSG00000113716	ANKRD40	0.262575	0.00759364	1.19962
ENSG00000183779	ANO10	-0.785123	1.86746e-05	0.580303
ENSG00000130638	ANO6	0.297977	0.000207839	1.22942
ENSG00000175634	ANPEP	-0.731242	1.36882e-06	0.602385
ENSG00000120162	ANTXR1	-0.862317	9.09498e-06	0.550069
ENSG00000167770	ANTXR2	-0.434903	0.000149718	0.739743
ENSG00000177406	ANXA1	1.41118	2.56242e-22	2.65954
ENSG00000178952	ANXA11	-0.27207	0.000220548	0.82813
ENSG00000104824	ANXA2	0.399111	1.28685e-05	1.3187
ENSG00000248791	ANXA2R	1.42571	7.76283e-12	2.68646
ENSG00000110080	ANXA4	0.464637	0.000940331	1.37997
ENSG00000165280	ANXA6	0.404465	3.31491e-08	1.3236
ENSG00000218283	AOAH	-1.56208	1.94755e-10	0.338662
ENSG00000013561	AP1G2	0.340529	0.0168264	1.26622
ENSG00000145996	AP1S1	0.37774	0.00644612	1.29931
ENSG00000069345	AP1S2	-1.22227	3.23827e-45	0.428607
ENSG00000157601	AP1S3	-0.65712	0.0195875	0.634143
ENSG00000165029	AP2A2	0.228917	0.0309419	1.17195
ENSG00000115207	AP3B1	-0.215053	0.0246273	0.861514
ENSG00000104218	AP3S1	-0.311997	0.00479479	0.805526
ENSG00000123268	AP5M1	-0.338984	0.0168493	0.790598
ENSG00000181963	APBA1	1.19707	0.000388603	2.29274
ENSG00000184992	APBA2	-0.493574	2.69493e-13	0.710264
ENSG00000186174	APBB1	0.344078	0.0131726	1.26934
ENSG00000125445	APCDD1	-3.51388	8.50682e-121	0.087542
ENSG00000168826	APLP1	0.616102	0.0349823	1.53273
ENSG00000164151	APLP2	-0.720018	1.5822e-24	0.60709
ENSG00000010165	APMAP	-0.420032	6.15299e-05	0.747408
ENSG00000143575	APOBR	-0.952733	8.46642e-35	0.516653
ENSG00000066629	APOL3	0.811877	0.000418897	1.75549
ENSG00000197771	APOL6	0.262065	0.00377364	1.19919
ENSG00000183386	APOLD1	0.656056	7.15399e-07	1.57577
ENSG00000130313	APPL1	-0.308458	0.00477857	0.807504
ENSG00000163811	ARAP1	-0.237248	0.00259812	0.848362
ENSG00000168939	ARAP2	1.00613	0.000110993	2.00852
ENSG00000137070	ARAP3	1.13869	3.6362e-08	2.2018
ENSG00000057608	ARF1	0.197027	0.00203717	1.14633
ENSG00000102189	ARF3	-0.26345	0.0159394	0.833093
ENSG00000067167	ARF6	-0.405682	8.52111e-08	0.754879
ENSG00000073578	ARFGEF1	-0.170434	0.0290737	0.888576
ENSG00000101608	ARHGAP1	-0.320483	2.90304e-06	0.800802
ENSG00000107745	ARHGAP15	0.42003	1.4719e-05	1.33796
ENSG00000068438	ARHGAP21	-0.631036	4.84216e-05	0.645712
ENSG00000237356	ARHGAP22	1.05429	0.000993422	2.07669
ENSG00000166130	ARHGAP25	0.459623	5.27408e-06	1.37518
ENSG00000125967	ARHGAP33	-0.395154	0.0420438	0.760408
ENSG00000130429	ARHGAP4	0.325908	3.8926e-07	1.25345
ENSG00000163291	ARHGAP44	-1.97936	5.928e-29	0.253602
ENSG00000189091	ARHGAP45	-0.191933	0.00275705	0.875432
ENSG00000198612	ARHGAP5	1.01836	1.33797e-20	2.02561
ENSG00000084676	ARHGAP9	0.293672	0.0251787	1.22576
ENSG00000172725	ARHGEF12	-0.288466	0.00391266	0.818772
ENSG00000144161	ARHGEF17	1.25483	1.03532e-33	2.3864
ENSG00000197157	ARHGEF2	0.35878	8.03276e-10	1.28234
ENSG00000128228	ARHGEF25	1.18206	1.08972e-11	2.26901
ENSG00000141560	ARHGEF3	-1.51953	2.53394e-19	0.348801
ENSG00000187676	ARID3B	-0.779699	0.000598334	0.582488
ENSG00000100580	ARID4B	0.376113	3.62712e-07	1.29784
ENSG00000212916	ARID5A	-0.964843	1.88137e-05	0.512334
ENSG00000112511	ARID5B	-1.25093	4.74086e-16	0.420176
ENSG00000107140	ARL10	-2.11934	2.24519e-17	0.230152
ENSG00000199568	ARL6	0.779469	0.0164223	1.7165
ENSG00000205268	ARL8B	0.257854	0.000131483	1.1957
ENSG00000089876	ARMC4	-1.38873	3.02379e-16	0.381901
ENSG00000104783	ARMCX3	0.322148	0.0299461	1.25019
ENSG00000134698	ARMT1	-0.945637	1.2954e-19	0.5192
ENSG00000101367	ARNT	-0.172536	0.0337683	0.887282
ENSG00000113569	ARPC2	-0.184829	0.0040629	0.879754
ENSG00000068724	ARPC5L	0.554001	1.42402e-09	1.46815
ENSG00000145016	ARPP21	-4.21237	2.42422e-128	0.0539447
ENSG00000187735	ARRB1	-0.173641	0.0265735	0.886602
ENSG00000153006	ARRB2	0.515803	3.90275e-12	1.42979
ENSG00000175445	ARRDC3	1.34865	1.65774e-14	2.54673
ENSG00000135966	ARSD	-0.376212	0.00125256	0.770458
ENSG00000163584	ART3	-0.978511	7.64936e-13	0.507503
ENSG00000215790	ARTN	-1.79747	6.8408e-11	0.287679
ENSG00000196312	ASAP2	-1.84444	3.80909e-22	0.278463
ENSG00000154582	ASB1	-0.280084	0.014584	0.823543
ENSG00000137547	ASGR2	-1.73971	6.73852e-51	0.29943
ENSG00000077463	ASL	-0.384454	0.0417511	0.766069
ENSG00000127947	ASS1	0.88393	0.000893326	1.8454
ENSG00000228716	ATAD5	-0.203986	0.0347951	0.868149
ENSG00000272452	ATF3	1.18944	4.93394e-07	2.28063
ENSG00000158710	ATF4	0.292419	5.5736e-05	1.22469
ENSG00000244509	ATF7IP	0.450702	6.45861e-07	1.36671
ENSG00000074319	ATG2A	0.363698	0.00152853	1.28672
ENSG00000108468	ATG3	0.257933	0.00354561	1.19576
ENSG00000163938	ATIC	0.190539	0.0203967	1.14119
ENSG00000161547	ATL3	0.241018	7.873e-05	1.18183
ENSG00000105576	ATP10A	-1.90495	1.16404e-73	0.267026
ENSG00000233137	ATP11B	-0.477133	1.27991e-05	0.718404
ENSG00000170348	ATP13A3	-0.175113	0.0171335	0.885698
ENSG00000075292	ATP1A1	0.203505	0.0109599	1.15149
ENSG00000068878	ATP2A3	-0.546275	7.48727e-13	0.684786
ENSG00000104522	ATP2B1	-0.318684	0.0130765	0.801801
ENSG00000221983	ATP2B4	0.30921	1.52915e-05	1.23903
ENSG00000003056	ATP5F1	-0.211492	0.0131616	0.863644
ENSG00000130511	ATP6AP2	-0.235131	0.0342025	0.849608
ENSG00000107960	ATP6V0A1	1.23046	4.77599e-17	2.34642
ENSG00000127054	ATP6V1A	-0.221295	0.0377698	0.857795
ENSG00000168906	ATP6V1B2	-0.165385	0.00956139	0.891691
ENSG00000113407	ATP8B4	-0.546795	1.7965e-15	0.684539
ENSG00000137267	ATP9A	0.689591	0.0496373	1.61283
ENSG00000140391	ATRN	-0.223862	0.0329855	0.85627
ENSG00000023228	ATRX	-0.172784	0.0293811	0.887129
ENSG00000022277	ATXN1	-0.472845	2.38198e-05	0.720542
ENSG00000064961	ATXN7L1	-0.371507	0.00123921	0.772974
ENSG00000116985	ATXN7L3	0.193553	0.0470359	1.14358
ENSG00000090061	ATXN7L3B	-0.208557	0.0404926	0.865403
ENSG00000166123	AVL9	-0.182128	0.0484189	0.881402
ENSG00000135862	AZU1	-0.541368	8.05437e-18	0.687119
ENSG00000121774	B2M	-0.272306	2.41838e-05	0.827995
ENSG00000015171	B3GALNT2	0.586759	2.57933e-15	1.50187
ENSG00000127527	B3GALT6	0.309122	0.00196188	1.23895
ENSG00000135679	B3GNT2	-0.563933	2.06902e-16	0.676456
ENSG00000271721	B3GNT5	-1.90628	7.19617e-12	0.26678
ENSG00000070404	B3GNT7	-1.78808	2.22627e-09	0.289556
ENSG00000165912	B3GNT8	-1.7247	8.7321e-13	0.302561
ENSG00000228889	B3GNT9	0.910823	0.00152302	1.88012
ENSG00000261408	B4GALNT1	1.00501	0.00317686	2.00696
ENSG00000115525	B4GALNT4	-1.28631	4.70985e-07	0.41
ENSG00000072121	B4GALT2	0.366032	0.000647129	1.2888
ENSG00000133657	B4GALT5	-0.970749	4.06404e-44	0.510241
ENSG00000105254	BACE1	-0.724353	2.84313e-10	0.605268
ENSG00000141644	BAG1	-0.279856	0.00422554	0.823673
ENSG00000104983	BAMBI	-1.02365	5.08819e-06	0.49187
ENSG00000171992	BARX1	-1.06063	3.52287e-11	0.479423
ENSG00000115020	BASP1	-1.21966	7.69279e-79	0.429385
ENSG00000138085	BAX	0.343479	0.0044162	1.26881
ENSG00000160712	BAZ1A	0.539855	1.45672e-18	1.45383
ENSG00000048828	BAZ2A	0.396736	2.2477e-12	1.31653
ENSG00000012963	BAZ2B	0.54858	3.69529e-10	1.46265
ENSG00000089351	BBX	1.88364	3.36351e-137	3.69005
ENSG00000140280	BCAR1	-1.01695	4.45075e-10	0.49416
ENSG00000152520	BCAT1	0.995973	1.94642e-12	1.99443
ENSG00000147099	BCKDHB	-0.597943	0.000363933	0.660695
ENSG00000051180	BCKDK	0.342514	0.00467389	1.26796
ENSG00000021300	BCL11A	0.973253	0.00592723	1.96326
ENSG00000142676	BCL2	-1.04523	2.03114e-68	0.484568
ENSG00000236255	BCL3	1.294	9.64635e-11	2.45208
ENSG00000122971	BCL6	0.573045	0.00617464	1.48766
ENSG00000203814	BCLAF1	-0.230105	0.000263922	0.852573
ENSG00000136051	BCOR	0.233752	0.000230359	1.17589
ENSG00000004779	BCR	0.321269	0.0132372	1.24943
ENSG00000108239	BDH1	-1.16545	3.72898e-18	0.445826
ENSG00000006118	BDNF	-1.30013	8.21136e-05	0.40609
ENSG00000108771	BEND5	-2.11896	5.46151e-12	0.230213
ENSG00000263812	BEND7	0.881196	0.0149975	1.8419
ENSG00000111817	BEST1	0.569235	0.0199803	1.48374
ENSG00000134265	BEX1	-4.92349	3.80553e-180	0.032952
ENSG00000106367	BHLHE40	-1.38848	5.50227e-25	0.381968
ENSG00000259109	BICC1	2.88183	1.27911e-24	7.37083
ENSG00000086544	BICDL1	0.586675	0.00940611	1.50178
ENSG00000171467	BIN2	-0.841143	5.12588e-15	0.558201
ENSG00000112110	BLCAP	-0.315162	0.0141885	0.803761
ENSG00000138119	BLM	-0.601865	2.4679e-16	0.658902
ENSG00000254996	BLVRA	-0.643593	0.0299147	0.640117
ENSG00000166228	BMF	1.52133	5.23807e-34	2.87056
ENSG00000087266	BMP2	-2.44949	1.85072e-211	0.183075
ENSG00000128340	BMP8B	0.258367	0.0088241	1.19612
ENSG00000130764	BMPR2	-0.368977	0.00324737	0.774332
ENSG00000088298	BNIP3P41	1.32211	4.65551e-20	2.50032
ENSG00000184937	BOC	-1.88291	1.49583e-09	0.271136
ENSG00000070269	BPNT1	0.420571	0.00118801	1.33846
ENSG00000170004	BRCA1	0.187849	0.00886578	1.13906
ENSG00000113318	BRD8	0.377061	0.000209188	1.29869
ENSG00000151746	BRE	-0.291992	0.0442162	0.816773
ENSG00000157184	BRF1	-0.981737	3.43211e-16	0.50637
ENSG00000100030	BRI3BP	0.209024	0.00453658	1.15591
ENSG00000179918	BRIP1	-0.253827	0.00477518	0.838668
ENSG00000174953	BRIX1	0.226819	0.00542788	1.17025
ENSG00000177096	BRSK1	0.462789	0.0107755	1.3782
ENSG00000173786	BRWD3	0.486879	4.555e-10	1.40141
ENSG00000197296	BST1	-0.746192	0.000503622	0.596175
ENSG00000198055	BTBD3	-0.632019	9.98304e-10	0.645273
ENSG00000158623	BTBD6	-1.01511	1.5752e-12	0.494791
ENSG00000162402	BTBD7	-0.565773	1.27562e-18	0.675593
ENSG00000163596	BTBD7P1	-1.25765	5.8346e-05	0.418225
ENSG00000215158	BTG1	0.573938	2.57853e-06	1.48858
ENSG00000132823	BTG3	0.86118	3.71041e-10	1.81652
ENSG00000196422	BTN3A2	0.470447	0.0217965	1.38554
ENSG00000141933	BVES	0.597029	0.00070339	1.5126
ENSG00000134146	C10orf11	-0.574738	0.0013072	0.671408
ENSG00000104980	C12orf4	-0.269985	0.0390107	0.829328
ENSG00000175643	C12orf57	-0.601896	2.20426e-05	0.658887
ENSG00000121900	C14orf132	-1.09715	0.000763246	0.467437
ENSG00000135775	C14orf159	-0.36794	0.000359766	0.774888
ENSG00000271359	C14orf79	0.675396	0.00749064	1.59703
ENSG00000130414	C15orf39	-0.645626	4.41711e-15	0.639215
ENSG00000258472	C15orf52	1.00246	6.0658e-06	2.00341
ENSG00000026036	C16orf45	-1.2011	0.000197222	0.434942
ENSG00000053770	C16orf54	-0.397156	0.00206557	0.759354
ENSG00000204428	C16orf74	-0.912339	0.0114024	0.531323
ENSG00000137642	C1GALT1	-0.716094	2.33113e-14	0.608743
ENSG00000148484	C1orf106	-0.569177	2.79991e-10	0.674001
ENSG00000173465	C1orf132	0.691262	0.000420464	1.6147
ENSG00000078699	C1orf162	-0.429689	0.00811903	0.742422
ENSG00000177542	C1orf21	-1.37993	6.11214e-22	0.384237
ENSG00000163235	C1orf226	-1.54919	3.65447e-07	0.341703
ENSG00000007168	C1orf43	0.282841	1.69898e-05	1.21659
ENSG00000002549	C1RL	-0.432763	0.00030865	0.740841
ENSG00000108828	C21orf33	-0.249634	0.0235695	0.84111
ENSG00000197930	C2CD5	-0.204097	0.0242192	0.868082
ENSG00000182108	C3orf52	-1.05459	8.06546e-08	0.481433
ENSG00000185220	C3orf58	-1.17337	1.10668e-08	0.443385
ENSG00000223745	C3orf80	-0.795821	5.54676e-12	0.576015
ENSG00000197021	C4orf36	0.750603	1.97751e-05	1.6825
ENSG00000115970	C5orf22	0.284671	0.00118205	1.21813
ENSG00000104885	C5orf42	-0.310693	3.08914e-05	0.806255
ENSG00000136068	C5orf51	-0.239043	0.00508414	0.847307
ENSG00000084110	C6orf106	-0.254599	0.00712807	0.83822
ENSG00000085491	C7orf73	-0.263867	0.0179266	0.832852
ENSG00000111361	C9orf3	-1.36609	2.4816e-35	0.387941
ENSG00000196911	C9orf47	-2.93267	1.29827e-27	0.130972
ENSG00000072506	C9orf64	0.414483	0.000919947	1.33282
ENSG00000143418	CA2	0.932279	7.94584e-41	1.90829
ENSG00000167523	CACNB4	-0.946224	0.000127595	0.518989
ENSG00000197111	CAD	0.208099	0.00459466	1.15516
ENSG00000143353	CADM1	-3.40162	2.25925e-58	0.0946262
ENSG00000233061	CADPS2	1.48236	4.85819e-06	2.79406
ENSG00000007520	CALHM2	0.360295	0.0272295	1.28369
ENSG00000067900	CALM1	-0.428433	4.54101e-10	0.743068
ENSG00000196756	CAMK1	-1.08392	3.22206e-19	0.471745
ENSG00000122068	CAMK1D	-1.16654	1.50806e-32	0.445488
ENSG00000115866	CAMK2D	0.387388	1.12656e-09	1.30802
ENSG00000224066	CAMK4	0.756446	0.0364436	1.68932
ENSG00000134077	CAMSAP2	-0.458171	1.56401e-05	0.727909
ENSG00000261490	CAND2	1.59887	2.02684e-23	3.02906
ENSG00000164754	CANX	-0.175147	0.00307838	0.885677
ENSG00000104738	CAP1	-0.270087	1.92096e-06	0.829269
ENSG00000169139	CAPN1	-0.281534	0.00242423	0.822716
ENSG00000176624	CAPN2	-0.681105	5.91664e-13	0.623687
ENSG00000175691	CAPN3	-0.892022	0.00145965	0.538858
ENSG00000262831	CARD11	1.901	4.35231e-14	3.73471
ENSG00000101343	CARD9	0.358188	0.000158649	1.28182
ENSG00000115486	CARHSP1	0.466073	5.47214e-05	1.38134
ENSG00000255135	CARMIL2	-1.65046	1.89629e-07	0.318538
ENSG00000163563	CARS	0.322596	0.000148309	1.25058
ENSG00000008294	CASC4	-0.526058	5.47437e-11	0.69445
ENSG00000072864	CASK	-0.349873	0.000801759	0.784653
ENSG00000159335	CASP1	0.394855	0.00145965	1.31481
ENSG00000163453	CASP10	-0.349075	0.0248139	0.785088
ENSG00000011258	CAST	-0.369903	1.17926e-05	0.773834
ENSG00000214046	CASZ1	-1.78759	2.16357e-42	0.289655
ENSG00000124313	CBARP	0.654629	0.000773362	1.57421
ENSG00000116251	CBL	0.264756	0.000285601	1.20143
ENSG00000239998	CBR4	-0.442292	0.000514507	0.735964
ENSG00000152492	CBWD2	-0.465997	4.46089e-05	0.723971
ENSG00000136143	CBX2	0.446843	0.00126613	1.36305
ENSG00000140350	CBX3	-0.203767	0.00176791	0.868281
ENSG00000197728	CBX4	0.627481	8.17553e-10	1.54486
ENSG00000100764	CC2D1A	0.268901	0.0235118	1.20489
ENSG00000261799	CCDC106	0.58655	2.78001e-05	1.50165
ENSG00000168994	CCDC113	0.523187	0.0275823	1.43713
ENSG00000123870	CCDC121	0.60249	0.0300642	1.51833
ENSG00000145736	CCDC134	0.446124	0.0354324	1.36238
ENSG00000270066	CCDC14	-0.239708	0.00168867	0.846917
ENSG00000273373	CCDC144B	-0.449369	0.00545952	0.732363
ENSG00000104671	CCDC149	-0.801941	2.33415e-05	0.573577
ENSG00000203666	CCDC170	-0.464386	0.022498	0.724779
ENSG00000130311	CCDC26	-0.371642	0.0142079	0.772902
ENSG00000146433	CCDC50	-0.285718	0.0241042	0.820333
ENSG00000115685	CCDC57	-0.394515	0.00370404	0.760745
ENSG00000135111	CCDC69	-0.526817	0.0414244	0.694084
ENSG00000170846	CCDC78	0.463642	0.00173493	1.37902
ENSG00000074356	CCDC88C	-0.790077	4.60919e-20	0.578313
ENSG00000103507	CCDC90B	0.270045	0.0284876	1.20585
ENSG00000188906	CCL2	-1.28461	5.8839e-05	0.410482
ENSG00000112624	CCM2	0.337033	0.000282368	1.26316
ENSG00000212402	CCNB3	0.817818	0.022498	1.76274
ENSG00000111641	CCND1	-4.79398	3.59327e-189	0.036047
ENSG00000105325	CCNE2	-0.319915	0.0202983	0.801117
ENSG00000125877	CCNG2	0.450136	6.85938e-06	1.36617
ENSG00000158604	CCNH	0.329669	0.00101077	1.25673
ENSG00000148154	CCPG1	1.02071	4.55323e-18	2.02892
ENSG00000096401	CCR1	-0.943593	2.87136e-38	0.519936
ENSG00000136280	CCR2	-1.97199	9.2585e-60	0.254902
ENSG00000172493	CCT3	0.204778	0.00350459	1.15251
ENSG00000146731	CCT4	0.203879	0.00271015	1.15179
ENSG00000103502	CD101	0.778056	0.00311292	1.71482
ENSG00000130332	CD109	-1.29778	6.46443e-24	0.406753
ENSG00000153130	CD151	0.37269	0.00405297	1.29476
ENSG00000182502	CD163	4.01838	1.83769e-112	16.2051
ENSG00000166484	CD163L1	-1.5659	5.77062e-13	0.337766
ENSG00000118369	CD1A	-0.881769	0.000672647	0.542702
ENSG00000142303	CD1C	-1.16555	0.000192684	0.445794
ENSG00000083444	CD1D	-2.65197	1.09197e-91	0.159103
ENSG00000269693	CD209	-1.55912	1.087e-06	0.339358
ENSG00000132749	CD226	-0.568513	0.00186466	0.674311
ENSG00000169976	CD244	-0.524464	0.00444832	0.695217
ENSG00000033800	CD276	-0.390711	3.27165e-05	0.762754
ENSG00000135521	CD2AP	0.304355	0.00950633	1.23487
ENSG00000261654	CD300A	-0.715687	0.00512176	0.608915
ENSG00000111665	CD300C	-0.352035	0.0130763	0.783478
ENSG00000175602	CD300LF	-0.913992	4.09309e-11	0.530714
ENSG00000116704	CD302	0.454644	0.000718812	1.37044
ENSG00000008324	CD320	0.357107	0.0442237	1.28085
ENSG00000141582	CD37	0.706677	4.17828e-18	1.63204
ENSG00000213639	CD4	0.168719	0.0372488	1.12406
ENSG00000236552	CD40	0.794433	0.00112986	1.7344
ENSG00000178209	CD44	-1.57268	4.0319e-192	0.336184
ENSG00000196576	CD46	-0.30906	8.95095e-06	0.807167
ENSG00000112787	CD47	0.521641	2.83617e-11	1.43559
ENSG00000035687	CD53	0.247637	0.00143467	1.18726
ENSG00000232591	CD59	0.720551	0.0154524	1.64781
ENSG00000256594	CD70	-1.1174	2.73822e-14	0.460924
ENSG00000116221	CD74	0.319951	0.000539007	1.24829
ENSG00000254505	CD82	0.886639	0.00358447	1.84886
ENSG00000108272	CD83	0.964422	1.66329e-06	1.95128
ENSG00000223482	CD86	-2.66504	1.50562e-20	0.157667
ENSG00000183010	CD93	-5.80752	1.20512e-128	0.0178551
ENSG00000157450	CD99L2	-0.472486	1.1148e-06	0.720722
ENSG00000198756	CDA	-1.16352	2.63683e-05	0.446422
ENSG00000109536	CDC14B	-0.465804	0.00106776	0.724067
ENSG00000120733	CDC42BPA	0.305776	6.14112e-05	1.23608
ENSG00000070915	CDC42BPB	-0.863663	7.39402e-13	0.549556
ENSG00000109323	CDC42EP1	0.700352	1.66619e-07	1.6249
ENSG00000085117	CDC42EP2	1.47303	4.68691e-09	2.77603
ENSG00000115677	CDC42EP3	-2.53036	3.38836e-248	0.173095
ENSG00000172586	CDC42EP4	-0.537359	0.00475038	0.689031
ENSG00000100644	CDCA2	0.232398	0.0250185	1.17479
ENSG00000196323	CDCA7	0.653525	1.8689e-19	1.57301
ENSG00000105821	CDCA7L	0.610073	3.04124e-14	1.52634
ENSG00000166166	CDH23	-1.20367	3.21437e-10	0.434168
ENSG00000151458	CDH24	1.73	6.36644e-91	3.31728
ENSG00000138834	CDHR1	-1.65308	3.54042e-61	0.317961
ENSG00000227671	CDK1	0.219856	0.0388691	1.16462
ENSG00000170779	CDK16	0.275742	0.0132464	1.21062
ENSG00000168904	CDK18	0.990994	2.84775e-08	1.98755
ENSG00000233086	CDKL1	0.772019	0.00518411	1.70766
ENSG00000135931	CDKL5	-1.42311	6.39201e-07	0.372907
ENSG00000166432	CDKN1A	0.849754	1.3313e-10	1.80219
ENSG00000255893	CDKN2A	-0.87292	0.000225275	0.54604
ENSG00000259562	CDKN2B	-1.25291	0.000173484	0.4196
ENSG00000160688	CDKN2C	1.92136	9.13119e-109	3.7878
ENSG00000087111	CDS2	0.279	0.00264626	1.21335
ENSG00000070081	CDT1	0.27022	0.00819597	1.20599
ENSG00000083817	CEACAM19	-0.852359	0.000463141	0.553878
ENSG00000064309	CEACAM4	-1.06619	0.00142827	0.477577
ENSG00000196150	CEBPA	-0.327247	0.0407789	0.797056
ENSG00000066427	CEBPB	0.286141	0.0172229	1.21937
ENSG00000085449	CECR6	0.784476	4.46111e-35	1.72247
ENSG00000252311	CECR7	2.09803	5.32275e-12	4.28124
ENSG00000079805	CELF1	0.371283	2.92644e-08	1.2935
ENSG00000168488	CELF2	-0.238596	9.61638e-05	0.84757
ENSG00000152749	CELSR1	-0.546601	3.23439e-05	0.684631
ENSG00000187123	CELSR3	0.804131	3.05805e-05	1.74609
ENSG00000204387	CENPC	-0.255017	0.00721157	0.837977
ENSG00000151849	CENPK	-0.2534	0.0288948	0.838917
ENSG00000109929	CENPP	-0.364582	0.0250185	0.776694
ENSG00000135525	CENPV	-0.732924	0.00133029	0.601683
ENSG00000120798	CEP135	0.303148	0.0159101	1.23383
ENSG00000108100	CEP164	0.214116	0.0471273	1.15999
ENSG00000176390	CEP170B	0.553663	2.10842e-05	1.46781
ENSG00000165678	CEP192	-0.198276	0.00863516	0.871591
ENSG00000073008	CEP78	-0.515109	3.35167e-06	0.69974
ENSG00000105583	CEP83	-0.403664	0.00810566	0.755936
ENSG00000132640	CEP97	0.254132	0.0300642	1.19262
ENSG00000141385	CEPT1	-0.913981	4.28449e-26	0.530719
ENSG00000198160	CERK	-0.456803	1.40382e-06	0.728599
ENSG00000135535	CERS2	-0.291455	7.38929e-06	0.817077
ENSG00000088205	CES1	-0.823871	4.75978e-30	0.564924
ENSG00000198837	CFD	-0.709835	4.23971e-13	0.61139
ENSG00000198580	CFH	3.73128	3.87945e-55	13.2809
ENSG00000103479	CFLAR	-0.212717	0.0169087	0.86291
ENSG00000075336	CFP	-2.21644	2.522e-36	0.215172
ENSG00000165219	CGNL1	-0.416042	2.43575e-09	0.749478
ENSG00000138744	CHAC1	0.702285	1.60147e-08	1.62708
ENSG00000267427	CHCHD10	0.457304	1.40536e-05	1.37297
ENSG00000070476	CHCHD3	-0.235513	0.0132668	0.849383
ENSG00000125454	CHCHD7	-0.699611	1.38337e-10	0.615738
ENSG00000150093	CHD1	0.177916	0.0462402	1.13125
ENSG00000105983	CHD1L	-0.239717	0.00813771	0.846911
ENSG00000128585	CHD9	0.370161	4.20553e-07	1.2925
ENSG00000229325	CHI3L1	-1.63563	2.19512e-07	0.321829
ENSG00000095574	CHKA	-0.89095	3.39314e-13	0.539259
ENSG00000134419	CHML	-0.722821	1.15896e-22	0.605912
ENSG00000171813	CHMP2B	0.487483	0.00640277	1.402
ENSG00000168002	CHMP5	0.294925	0.0254349	1.22682
ENSG00000179134	CHORDC1	0.323874	0.00035993	1.25169
ENSG00000143466	CHP1	-0.291057	0.00111621	0.817303
ENSG00000101350	CHPT1	-0.358052	0.0113158	0.780217
ENSG00000164323	CHRAC1	0.216497	0.0375549	1.16191
ENSG00000176268	CHRM4	1.05723	0.00177096	2.08093
ENSG00000213064	CHST11	0.366736	8.26069e-11	1.28943
ENSG00000101246	CHST13	-1.33899	3.68484e-19	0.395298
ENSG00000142556	CHST2	-1.85252	2.28875e-26	0.276909
ENSG00000151835	CHSY1	0.190858	0.00401129	1.14144
ENSG00000267766	CIB2	0.742133	0.0441477	1.67265
ENSG00000005100	CIC	0.233521	0.0124198	1.1757
ENSG00000144840	CIDEB	0.397193	0.00171493	1.31694
ENSG00000261455	CISH	-1.09251	9.19545e-06	0.468944
ENSG00000134109	CITED2	-1.31831	1.07209e-105	0.401005
ENSG00000110911	CITED4	-0.454441	0.000839666	0.729793
ENSG00000141140	CKAP2L	-0.259312	0.0151039	0.835486
ENSG00000166913	CKAP4	-0.802676	1.34567e-32	0.573285
ENSG00000185920	CKB	1.38392	7.89201e-13	2.60976
ENSG00000007968	CKS2	0.340048	0.0365004	1.2658
ENSG00000166788	CLCC1	-0.59329	1.29597e-05	0.662829
ENSG00000169249	CLDN12	-0.689986	0.000388831	0.61986
ENSG00000136895	CLDN7	-1.15468	0.000169582	0.449164
ENSG00000127311	CLDND1	0.325299	0.00585446	1.25292
ENSG00000163263	CLEC12A	0.835236	0.0238347	1.78415
ENSG00000092621	CLIC4	0.343388	0.000246446	1.26873
ENSG00000108094	CLIP2	-0.55754	3.78532e-08	0.67946
ENSG00000237854	CLN3	-0.599067	0.0012719	0.660181
ENSG00000115875	CLNS1A	0.266919	9.27878e-05	1.20324
ENSG00000123240	CLPB	-0.267743	0.0286367	0.830618
ENSG00000164182	CLUHP3	-0.47252	0.0446954	0.720705
ENSG00000121104	CMAS	0.282689	0.0386402	1.21646
ENSG00000179526	CMTM3	0.49901	0.000121031	1.41324
ENSG00000088682	CMTM4	-0.399958	0.0199974	0.75788
ENSG00000251791	CMYA5	1.8345	9.37356e-26	3.56647
ENSG00000100813	CNDP2	-0.60475	3.64623e-26	0.657585
ENSG00000106689	CNIH1	0.262738	0.0382378	1.19975
ENSG00000118418	CNNM3	-0.334186	0.0386105	0.793232
ENSG00000136877	CNOT10	0.262931	0.0189614	1.19991
ENSG00000155093	CNOT6	0.201334	0.0077859	1.14976
ENSG00000152683	CNPPD1	-0.301901	0.0233296	0.811183
ENSG00000102221	CNR1	-2.59768	6.55437e-22	0.165204
ENSG00000165629	CNST	0.271665	0.000559439	1.2072
ENSG00000214646	CNTN4	2.13566	4.26866e-17	4.39439
ENSG00000132963	COASY	0.21239	0.0479653	1.15861
ENSG00000184277	COL15A1	-0.393486	0.0363889	0.761288
ENSG00000057663	COL23A1	-1.20134	3.08676e-17	0.43487
ENSG00000187796	COL27A1	1.39963	5.82786e-84	2.63833
ENSG00000198964	COL6A1	-0.487005	0.0178881	0.713505
ENSG00000196511	COL6A2	1.32292	8.67003e-26	2.50172
ENSG00000151640	COL8A2	1.11042	3.68331e-10	2.15909
ENSG00000185658	COLGALT1	0.203634	0.00398288	1.1516
ENSG00000140931	COMMD7	-0.301632	0.0462519	0.811334
ENSG00000013810	COPS2	0.231683	0.00765938	1.1742
ENSG00000197780	COQ3	-0.990583	5.8346e-05	0.503274
ENSG00000196235	CORO1C	-0.208241	0.0294838	0.865592
ENSG00000029364	COTL1	-0.996758	2.60981e-43	0.501125
ENSG00000174839	COX20	-0.309338	0.00908502	0.807012
ENSG00000167460	CPD	-0.47906	1.11631e-10	0.717445
ENSG00000259820	CPEB2	1.45674	3.0775e-42	2.74487
ENSG00000241015	CPEB3	-0.658552	0.0017515	0.633514
ENSG00000269510	CPED1	1.16898	0.000489658	2.24852
ENSG00000154114	CPM	-1.32189	2.71306e-24	0.40001
ENSG00000004700	CPNE1	0.272769	0.00202492	1.20812
ENSG00000185963	CPNE2	0.321125	0.000184863	1.2493
ENSG00000136603	CPNE7	0.493801	5.40237e-07	1.40815
ENSG00000145414	CPQ	-0.32202	0.0163978	0.799949
ENSG00000067057	CPSF1	0.18724	0.0152543	1.13858
ENSG00000171262	CPT2	-0.307288	0.0217304	0.80816
ENSG00000205758	CRAMP1	0.327463	0.0266076	1.2548
ENSG00000197451	CREB3L2	-0.364935	2.48975e-08	0.776504
ENSG00000119638	CREBZF	0.276103	0.00024676	1.21092
ENSG00000254402	CREM	0.675769	0.00962865	1.59745
ENSG00000160193	CRIM1	-1.86694	5.433e-46	0.274155
ENSG00000157077	CRISPLD2	-3.49624	4.18551e-58	0.0886188
ENSG00000110042	CRK	0.257153	0.0343985	1.19512
ENSG00000167487	CROCC	-0.443235	0.0290808	0.735484
ENSG00000156787	CRTC3	-0.327052	0.00242526	0.797164
ENSG00000131381	CRYBG3	0.501188	2.63399e-05	1.41538
ENSG00000004866	CRYZ	0.491176	0.000247269	1.40559
ENSG00000256981	CSF1R	0.90481	0.000135796	1.8723
ENSG00000118680	CSF3R	0.325582	0.000162105	1.25317
ENSG00000147679	CSGALNACT2	0.252309	0.0179851	1.19111
ENSG00000196189	CSNK1E	0.35548	6.26993e-06	1.27941
ENSG00000088832	CSNK2A1	0.264918	0.000229286	1.20157
ENSG00000164100	CSPG4	2.39138	4.70061e-29	5.24661
ENSG00000122958	CSPP1	0.252235	0.0140138	1.19105
ENSG00000120053	CSRNP1	0.560395	0.0283929	1.47467
ENSG00000156976	CST3	0.496998	0.00182248	1.41127
ENSG00000185585	CST7	0.761811	9.50715e-07	1.69562
ENSG00000132912	CSTA	0.570308	3.41227e-12	1.48484
ENSG00000163386	CSTF1	0.315616	0.00689762	1.24454
ENSG00000163507	CSTF3	0.345241	0.000229166	1.27036
ENSG00000186260	CTB-164N12.1	0.657162	2.96508e-06	1.57698
ENSG00000110442	CTB-32H22.1	0.434991	0.00183178	1.3519
ENSG00000230325	CTB-57H20.1	1.17594	0.000104023	2.25941
ENSG00000236194	CTB-92J24.2	0.996844	0.00108656	1.99563
ENSG00000221230	CTD-2035E11.3	0.924039	0.00982246	1.89742
ENSG00000183873	CTD-2035E11.5	0.875822	0.0110969	1.83505
ENSG00000233369	CTD-2184D3.5	2.51694	1.05319e-32	5.72367
ENSG00000229043	CTD-2201E18.3	1.00355	1.01036e-09	2.00492
ENSG00000102699	CTD-2231E14.8	-0.570049	7.73927e-17	0.673594
ENSG00000189184	CTD-2529O21.1	0.789145	0.0346189	1.72805
ENSG00000040531	CTD-2547L24.3	-1.11622	1.75662e-07	0.461299
ENSG00000166833	CTD-2555A7.2	-0.985312	0.00176156	0.505117
ENSG00000254860	CTD-2561J22.2	-0.788998	0.0218179	0.578746
ENSG00000086232	CTDSPL2	-0.259119	0.00156521	0.835598
ENSG00000196081	CTNNAL1	-0.502964	6.21947e-05	0.705655
ENSG00000171365	CTNNBIP1	-0.720939	0.00030865	0.606702
ENSG00000152620	CTNND1	-0.421086	1.44874e-07	0.746862
ENSG00000172469	CTPS2	-0.460377	0.0020638	0.726796
ENSG00000126858	CTSA	-0.360031	0.00192452	0.779148
ENSG00000112996	CTSB	0.370161	5.50694e-07	1.2925
ENSG00000159592	CTSC	0.535217	8.72693e-15	1.44916
ENSG00000137818	CTSG	-1.14233	1.24569e-48	0.453028
ENSG00000105556	CTSH	0.490238	0.000359282	1.40468
ENSG00000198908	CTSL	-1.00563	1.00615e-05	0.498051
ENSG00000226085	CTSV	1.56893	6.25192e-08	2.96684
ENSG00000257354	CTXN1	1.20004	3.5456e-05	2.29747
ENSG00000089693	CUL1	-0.245619	0.0108575	0.843454
ENSG00000135506	CUL3	-0.204986	0.0194929	0.867547
ENSG00000103194	CUL4A	0.169562	0.0274943	1.12472
ENSG00000092020	CUL7	0.372083	0.000562175	1.29422
ENSG00000198563	CUX1	-0.355903	5.75481e-05	0.78138
ENSG00000271576	CUZD1	0.701845	0.0444616	1.62658
ENSG00000266173	CX3CR1	-1.34645	2.38008e-12	0.39326
ENSG00000084072	CXCL1	-1.50389	1.96223e-27	0.352601
ENSG00000060982	CXCL8	-0.871565	4.18352e-27	0.546554
ENSG00000112062	CXCR4	-0.961623	2.89041e-42	0.513479
ENSG00000135503	CXorf23	-0.349357	0.0241419	0.784934
ENSG00000187720	CXorf57	-0.857864	0.00100245	0.551769
ENSG00000144681	CXXC5	-2.55826	1.41446e-27	0.169781
ENSG00000179630	CYB561	0.468089	0.00767076	1.38328
ENSG00000168243	CYB5R2	1.42173	6.44681e-09	2.67906
ENSG00000011422	CYB5R4	-0.340208	0.0132525	0.789927
ENSG00000138668	CYBB	-1.082	3.04252e-61	0.472372
ENSG00000114779	CYBRD1	-0.49766	3.5222e-06	0.708255
ENSG00000130522	CYLD	-0.392727	4.54006e-05	0.761688
ENSG00000246090	CYP1A1	0.862149	0.0188365	1.81774
ENSG00000213463	CYP1B1	1.53803	1.11247e-09	2.90398
ENSG00000142459	CYP2R1	0.581886	0.00020363	1.4968
ENSG00000260498	CYP2S1	-1.47479	4.56592e-06	0.359785
ENSG00000148358	CYP4V2	-0.382258	0.00128525	0.767236
ENSG00000014216	CYSLTR1	-0.406087	6.30622e-06	0.754667
ENSG00000203497	CYSTM1	0.892995	0.00405351	1.85703
ENSG00000110074	CYTH1	-0.467637	0.00100245	0.723148
ENSG00000005238	CYTH4	-1.20426	2.86149e-08	0.433992
ENSG00000170629	CYTIP	1.47857	1.36882e-06	2.78672
ENSG00000181751	DAAM1	-0.538517	0.0102554	0.688478
ENSG00000168078	DAD1	0.311178	0.0144649	1.24072
ENSG00000125457	DANCR	0.336377	0.00321389	1.26258
ENSG00000119547	DAP	-0.548143	3.10523e-22	0.6839
ENSG00000171867	DAPK1	-1.92651	1.44308e-73	0.263065
ENSG00000225172	DAPP1	-0.569291	0.0300184	0.673948
ENSG00000230551	DBF4	-0.281575	0.0166548	0.822693
ENSG00000014919	DBI	-0.590942	1.06561e-06	0.663909
ENSG00000164053	DBR1	-0.346953	0.0248488	0.786243
ENSG00000249859	DCAF16	0.250456	0.0113535	1.18958
ENSG00000180767	DCHS1	-0.396321	0.0132798	0.759793
ENSG00000186603	DCHS2	-1.21339	3.61385e-07	0.431253
ENSG00000135249	DCK	0.23246	0.0443586	1.17484
ENSG00000181396	DCTN3	0.308815	0.042396	1.23869
ENSG00000158161	DCUN1D4	0.219991	0.0447036	1.16473
ENSG00000171236	DDIT3	0.4117	0.0300841	1.33025
ENSG00000143315	DDX10P1	-1.32069	1.68929e-18	0.400342
ENSG00000115091	DDX21	0.255909	4.01544e-06	1.19409
ENSG00000100413	DDX27	0.316743	0.000426002	1.24552
ENSG00000114648	DDX31	0.320331	0.0176304	1.24862
ENSG00000142961	DDX60	-0.700751	0.00107426	0.615252
ENSG00000166224	DDX60L	-0.735732	2.24772e-11	0.600513
ENSG00000211584	DECR2	0.592537	0.0352224	1.5079
ENSG00000240990	DEDD	0.312818	0.0104955	1.24213
ENSG00000163798	DEF6	-2.15002	7.90034e-44	0.22531
ENSG00000137822	DENND1B	-0.322499	0.0126294	0.799684
ENSG00000198826	DENND3	0.351853	3.50329e-07	1.2762
ENSG00000039123	DENND4A	0.290089	2.8533e-05	1.22272
ENSG00000173889	DENND4B	0.239957	0.000654135	1.18096
ENSG00000070614	DENND4C	-0.464838	4.77917e-06	0.724552
ENSG00000115966	DENND5A	0.255166	0.00630568	1.19347
ENSG00000137133	DENND5B	0.382747	0.0329961	1.30382
ENSG00000171169	DENND6B	0.502825	0.00689679	1.41699
ENSG00000126756	DEPDC1	0.499567	2.31271e-05	1.41379
ENSG00000206344	DEPTOR	-0.910061	0.00115791	0.532163
ENSG00000187535	DERA	-0.355857	0.0348544	0.781405
ENSG00000122477	DFNA5	1.13737	0.000500985	2.1998
ENSG00000102226	DGKA	0.319796	0.0295139	1.24815
ENSG00000185728	DGKD	0.285784	0.000247537	1.21907
ENSG00000103512	DGKE	-0.384504	0.000769696	0.766043
ENSG00000104856	DGKG	-1.79634	7.4997e-14	0.287904
ENSG00000010244	DHCR24	-1.13092	1.34083e-42	0.456624
ENSG00000075131	DHCR7	-0.880769	3.89688e-10	0.543078
ENSG00000108349	DHFR	-0.232875	0.007339	0.850937
ENSG00000226419	DHRS7	-0.554765	0.026162	0.680768
ENSG00000163932	DHRS9	-0.903757	5.55458e-30	0.534493
ENSG00000165731	DHX40	0.210372	0.0440705	1.15699
ENSG00000148730	DIAPH1	0.15483	0.0294628	1.11329
ENSG00000140368	DIP2A	-0.255818	0.0283306	0.837512
ENSG00000088888	DIP2B	-0.714338	4.98016e-19	0.609485
ENSG00000143183	DISC1	-0.725082	2.1274e-16	0.604963
ENSG00000113638	DKK2	-1.29557	1.62879e-14	0.407376
ENSG00000118193	DLD	-0.178872	0.0250155	0.883394
ENSG00000205517	DLEU1	-0.600562	0.0269585	0.659497
ENSG00000156521	DLEU2	0.349035	0.0253695	1.27371
ENSG00000204231	DLG4	0.299229	0.0127313	1.23049
ENSG00000119139	DLL1	-2.1167	7.68654e-20	0.230574
ENSG00000108515	DLL4	-3.26874	5.11371e-49	0.103756
ENSG00000186111	DLX1	-0.319307	0.0021175	0.801455
ENSG00000259886	DLX2	-1.02793	0.000419398	0.490412
ENSG00000106346	DLX3	-3.23703	1.37593e-66	0.106061
ENSG00000224051	DLX4	-0.899818	4.05535e-05	0.535954
ENSG00000170759	DMXL2	-0.533119	1.742e-16	0.691059
ENSG00000101150	DNA2	-0.571557	5.15687e-09	0.67289
ENSG00000144741	DNAAF2	0.591528	0.000389553	1.50684
ENSG00000258334	DNAH10	1.15915	0.000600331	2.23326
ENSG00000100360	DNAH14	-0.481831	0.00518987	0.716068
ENSG00000106976	DNAH7	0.687687	0.0008184	1.6107
ENSG00000223855	DNAH8	-1.17996	0.000481561	0.441364
ENSG00000029363	DNAJC13	0.534092	4.07304e-23	1.44803
ENSG00000225484	DNM1	0.934762	8.30521e-08	1.91158
ENSG00000132768	DNMT3B	-0.750186	6.08027e-07	0.594527
ENSG00000115956	DOCK10	-0.419799	2.98565e-13	0.747529
ENSG00000249992	DOCK4	-0.689742	0.0450224	0.619965
ENSG00000165025	DOCK5	-0.335635	2.40258e-08	0.792435
ENSG00000124422	DOCK8	-0.156976	0.0248321	0.896903
ENSG00000221978	DOK3	0.196763	0.0178091	1.14612
ENSG00000135040	DOPEY2	-0.653218	6.19467e-11	0.635861
ENSG00000054267	DOT1L	0.164644	0.0391073	1.12089
ENSG00000132170	DPM3	-0.622822	0.0170573	0.6494
ENSG00000110660	DPP4	-1.7726	2.44435e-34	0.292681
ENSG00000135722	DPY19L2P1	1.138	8.96024e-05	2.20075
ENSG00000204344	DPYSL4	0.748147	0.00026304	1.67963
ENSG00000084090	DR1	0.484811	4.65302e-18	1.3994
ENSG00000128908	DRAM2	-0.614573	1.2954e-09	0.653123
ENSG00000173402	DRG2	0.310419	0.0168249	1.24007
ENSG00000237280	DSC2	-0.898134	0.0114139	0.53658
ENSG00000244560	DSEL	-1.53864	7.30497e-07	0.344211
ENSG00000135972	DST	1.88127	4.99937e-69	3.684
ENSG00000237489	DTX3	1.62319	3.52555e-15	3.08056
ENSG00000242588	DTX3L	-0.413047	1.40536e-05	0.751036
ENSG00000148300	DTX4	0.646664	3.97658e-09	1.56554
ENSG00000254577	DUBR	1.37861	4.75837e-06	2.60017
ENSG00000120696	DUSP10	-0.835857	8.96024e-05	0.56025
ENSG00000197496	DUSP16	-0.879382	0.00263341	0.5436
ENSG00000185842	DUSP3	0.357834	0.0312733	1.2815
ENSG00000222489	DUSP4	-1.85835	2.125e-21	0.275791
ENSG00000256043	DUSP5	-0.740259	0.00107797	0.598632
ENSG00000188681	DUSP5P1	2.04962	2.34477e-19	4.13996
ENSG00000138835	DUSP6	0.807859	6.32642e-06	1.75061
ENSG00000146834	DUSP7	-0.394242	8.70274e-07	0.760889
ENSG00000061936	DYNLL2	-0.517921	4.98293e-09	0.698377
ENSG00000065427	DYRK1A	0.40343	4.61656e-10	1.32265
ENSG00000118620	DZANK1	-0.59192	1.34361e-05	0.66346
ENSG00000130731	DZIP1	0.812765	7.14195e-15	1.75657
ENSG00000173933	DZIP3	0.686311	1.60421e-07	1.60916
ENSG00000240288	E2F5	1.21923	2.62332e-13	2.32822
ENSG00000167797	E2F6	0.339135	0.0231102	1.265
ENSG00000172167	E2F8	-0.751914	6.38928e-11	0.593815
ENSG00000169446	EAF1	0.241526	0.0444	1.18224
ENSG00000117419	EBF1	-1.25812	4.72761e-16	0.418088
ENSG00000123415	EBP	-0.792912	0.00010856	0.577178
ENSG00000125868	ECD	-0.454502	5.32287e-05	0.729762
ENSG00000259015	EDA2R	0.83471	0.0234729	1.7835
ENSG00000081760	EDF1	0.214085	0.0416943	1.15997
ENSG00000168175	EEA1	-0.426094	4.96459e-07	0.744274
ENSG00000198727	EEF1A1	0.205079	0.000115088	1.15275
ENSG00000006576	EEF1A2	1.60911	6.05408e-79	3.05065
ENSG00000129003	EEF1B2	0.146319	0.0380215	1.10674
ENSG00000172795	EEF1D	0.154014	0.0363806	1.11266
ENSG00000196924	EEF2	0.172712	0.0103752	1.12718
ENSG00000087338	EEF2K	-0.526478	3.93515e-07	0.694247
ENSG00000143498	EEPD1	-0.938037	1.4149e-06	0.521943
ENSG00000248483	EGFL7	0.784533	0.000419989	1.72253
ENSG00000186448	EGLN1	-2.35205	1.0951e-71	0.195867
ENSG00000149930	EGR1	0.364821	0.00107689	1.28772
ENSG00000170540	EHBP1	-0.359467	1.43655e-05	0.779453
ENSG00000018510	EHD1	-0.519398	1.38906e-09	0.697663
ENSG00000143799	EIF1	0.284535	0.00110101	1.21802
ENSG00000151012	EIF2A	0.331508	2.77694e-05	1.25833
ENSG00000165699	EIF2AK2	-0.312976	0.00709846	0.80498
ENSG00000171940	EIF2S3	0.202103	0.010614	1.15037
ENSG00000055609	EIF3E	0.24879	0.000458489	1.18821
ENSG00000143384	EIF3H	0.171845	0.0211737	1.1265
ENSG00000169375	EIF3M	0.19674	0.00956743	1.14611
ENSG00000138674	EIF4A2	0.344351	5.34987e-08	1.26958
ENSG00000237877	EIF4E3	0.924678	0.00384209	1.89826
ENSG00000070814	EIF4EBP1	0.232316	0.00459466	1.17472
ENSG00000175216	EIF4EBP2	-0.227482	0.000670998	0.854125
ENSG00000065413	ELANE	-1.21219	8.05679e-35	0.431614
ENSG00000215712	ELAVL4	0.616332	0.000360266	1.53297
ENSG00000065548	ELF4	-0.49803	5.84919e-10	0.708073
ENSG00000168476	ELK3	-0.814821	2.57432e-13	0.568479
ENSG00000103811	ELL2	-0.711418	1.41795e-05	0.61072
ENSG00000184432	ELMSAN1	0.188505	0.0487855	1.13958
ENSG00000151923	ELOVL5	-0.295005	0.000113296	0.81507
ENSG00000131724	ELP2	0.212337	0.0229126	1.15856
ENSG00000186815	EMB	-0.377193	1.1957e-06	0.769934
ENSG00000117525	EMID1	-1.10718	0.000107505	0.464201
ENSG00000123472	ENAH	-0.671394	1.17302e-07	0.6279
ENSG00000132763	ENC1	-2.34305	5.66601e-26	0.197094
ENSG00000259330	ENKD1	0.504932	0.00926265	1.41906
ENSG00000105229	ENTPD5	-0.461392	0.00140075	0.726285
ENSG00000135763	EPAS1	-2.62951	1.38912e-108	0.161599
ENSG00000159231	EPB41L1	0.831379	0.000185378	1.77939
ENSG00000087470	EPB41L2	0.417551	1.89086e-09	1.33566
ENSG00000158636	EPB41L3	-2.48475	3.4307e-89	0.178655
ENSG00000167081	EPDR1	-0.631032	6.37024e-07	0.645714
ENSG00000157625	EPHB3	-1.71276	9.61951e-33	0.305076
ENSG00000169981	EPHB4	0.648311	0.000100381	1.56733
ENSG00000185022	EPHB6	-0.991819	0.00399579	0.502843
ENSG00000129055	EPHX1	-0.674876	1.73641e-05	0.626386
ENSG00000139318	EPHX2	0.604979	0.00103716	1.52096
ENSG00000152601	EPRS	0.274838	0.000365496	1.20986
ENSG00000104142	ERAP2	-0.781291	2.2643e-09	0.581846
ENSG00000100422	ERC1	-0.378204	6.10582e-05	0.769395
ENSG00000104643	ERF	0.403666	5.53397e-05	1.32286
ENSG00000104613	ERO1A	-0.263038	0.0039851	0.833331
ENSG00000171777	ERRFI1	-1.16904	1.00527e-07	0.444718
ENSG00000128309	ERV3-1	0.439231	0.000285601	1.35588
ENSG00000167280	ESF1	0.264408	0.0143161	1.20114
ENSG00000254463	ESR1	-1.58249	6.20282e-07	0.333905
ENSG00000173674	ETNK1	-0.20524	0.0300639	0.867394
ENSG00000154222	ETS1	-1.16286	2.97847e-19	0.446626
ENSG00000142185	ETS2	-0.956147	1.46804e-34	0.515432
ENSG00000185291	ETV1	1.01741	2.00714e-09	2.02428
ENSG00000163463	ETV4	0.379787	0.0494583	1.30115
ENSG00000125351	ETV5	1.23642	2.44806e-28	2.35614
ENSG00000168274	ETV6	-0.414543	6.31891e-10	0.750257
ENSG00000089916	EVL	-0.746571	2.15119e-20	0.596019
ENSG00000103365	EXOC3	0.303716	1.53892e-05	1.23432
ENSG00000175106	EXOC3-AS1	0.703062	0.00150575	1.62796
ENSG00000197324	EXOSC7	-0.397292	6.47684e-05	0.759282
ENSG00000178537	EXPH5	-1.12747	1.20351e-05	0.457718
ENSG00000123297	EXTL2	0.37208	0.0400957	1.29422
ENSG00000172732	EYA3	-0.413328	6.53962e-05	0.750889
ENSG00000134825	F2RL3	1.57412	1.37255e-54	2.97754
ENSG00000123159	FAAP20	0.402082	0.00417471	1.32141
ENSG00000158711	FADS1	-0.261468	0.00549183	0.834239
ENSG00000151062	FADS2	-0.746413	0.00323902	0.596084
ENSG00000135945	FAF1	0.349035	8.55449e-05	1.27371
ENSG00000162367	FAIM	-0.76396	0.016434	0.588878
ENSG00000154229	FAM102B	-0.306025	0.00128413	0.808867
ENSG00000196498	FAM107B	-1.12314	1.12418e-56	0.459094
ENSG00000104131	FAM111A	0.191488	0.0338545	1.14194
ENSG00000135048	FAM117A	-1.03647	1.21683e-13	0.487519
ENSG00000186908	FAM120B	-0.30555	0.0028289	0.809134
ENSG00000196642	FAM122B	-0.234793	0.0175979	0.849807
ENSG00000100994	FAM126A	-0.28935	0.00628986	0.818271
ENSG00000186166	FAM129B	-0.471839	0.00168858	0.721045
ENSG00000178966	FAM134A	-0.301628	0.00459136	0.811336
ENSG00000168385	FAM135B	-6.27399	0	0.0129223
ENSG00000110756	FAM136A	-0.325948	0.00381483	0.797774
ENSG00000040341	FAM13B	-0.263738	0.0074198	0.832927
ENSG00000131375	FAM160A2	-0.597515	8.01155e-09	0.660891
ENSG00000235618	FAM167A	0.75487	0.0377698	1.68748
ENSG00000140632	FAM168A	-0.748156	1.369e-19	0.595364
ENSG00000064703	FAM173B	-0.298519	0.0238342	0.813087
ENSG00000156711	FAM184A	1.50378	4.65576e-08	2.83584
ENSG00000114107	FAM189A1	-2.31247	8.48198e-17	0.201315
ENSG00000171307	FAM204A	0.294527	0.0123649	1.22648
ENSG00000172845	FAM208B	0.220017	0.00429502	1.16475
ENSG00000132680	FAM20C	-0.985401	2.66131e-32	0.505085
ENSG00000130005	FAM210B	-0.722524	2.10735e-06	0.606036
ENSG00000200063	FAM227A	1.08697	0.00156585	2.12428
ENSG00000163374	FAM32A	-0.947057	6.06905e-33	0.518689
ENSG00000130305	FAM3C	0.594576	5.36409e-08	1.51003
ENSG00000163050	FAM43A	-1.41835	2.15816e-51	0.374141
ENSG00000254986	FAM45A	-0.329813	0.0221623	0.795639
ENSG00000123607	FAM46A	-1.4857	1.63462e-30	0.357076
ENSG00000244682	FAM46C	-2.61986	3.68267e-23	0.162684
ENSG00000151500	FAM49A	-0.996254	9.50519e-15	0.5013
ENSG00000128000	FAM53C	0.261492	0.0113209	1.19872
ENSG00000198901	FAM60A	0.487352	2.06436e-12	1.40187
ENSG00000179387	FAM65A	0.439672	0.000106781	1.3563
ENSG00000164306	FAM69C	-5.11799	1.74297e-93	0.028796
ENSG00000150051	FAM78A	0.258776	0.00010856	1.19646
ENSG00000122033	FAM86DP	0.554769	0.00017992	1.46893
ENSG00000131795	FAM91A1	-0.1872	0.0459361	0.878309
ENSG00000197701	FAM98C	0.437167	0.0432366	1.35394
ENSG00000161533	FANCA	-0.221473	0.0211101	0.857689
ENSG00000182473	FANCD2	-0.175938	0.0316402	0.885192
ENSG00000175130	FANCM	-0.316183	0.0165587	0.803192
ENSG00000080298	FAR2	-2.03066	4.31044e-39	0.244743
ENSG00000187608	FARP1	1.55175	2.68222e-10	2.93172
ENSG00000143013	FASTKD1	-0.263133	0.0204092	0.833276
ENSG00000163406	FAT1	-4.09389	1.3609e-132	0.058562
ENSG00000075945	FBP1	-0.579843	0.000706335	0.669037
ENSG00000078687	FBRS	0.195863	0.0341729	1.14541
ENSG00000103855	FBRSL1	0.328331	0.000240406	1.25556
ENSG00000160818	FBXL19	0.411254	3.24575e-05	1.32984
ENSG00000134014	FBXL5	0.249243	0.00984016	1.18858
ENSG00000141030	FBXO11	0.307362	0.000336903	1.23744
ENSG00000149932	FBXO31	0.302159	0.0236672	1.23299
ENSG00000103852	FBXO32	-0.619541	0.0128846	0.650878
ENSG00000186184	FBXO41	0.271745	0.00105412	1.20727
ENSG00000181220	FBXO5	0.453446	2.20904e-06	1.36931
ENSG00000186998	FBXO6	-0.745209	0.00933049	0.596581
ENSG00000089220	FBXO7	-0.456359	1.09699e-09	0.728823
ENSG00000172667	FBXW8	0.427466	0.00362802	1.34487
ENSG00000162702	FCER1G	0.478769	3.36403e-10	1.39355
ENSG00000115414	FCGR1A	0.980385	2.45735e-14	1.97299
ENSG00000230424	FCGR1B	1.10511	0.000912131	2.15115
ENSG00000132326	FCGR2A	0.677974	2.37557e-16	1.59989
ENSG00000204923	FCGR2B	-1.66328	1.09505e-11	0.31572
ENSG00000231889	FCGR2C	-1.21421	1.44652e-06	0.43101
ENSG00000204264	FCGRT	-0.782114	1.13089e-13	0.581514
ENSG00000270562	FCHO2	0.810719	9.93047e-05	1.75409
ENSG00000166012	FDFT1	-0.407852	2.51627e-06	0.753745
ENSG00000101639	FDPS	-0.509671	1.64237e-08	0.702383
ENSG00000139842	FEM1B	0.173752	0.0308425	1.12799
ENSG00000134690	FEM1C	-0.273219	0.0241441	0.827471
ENSG00000198556	FER	-0.270359	0.0258899	0.829113
ENSG00000120885	FERMT2	1.25149	0.000127103	2.38087
ENSG00000087269	FERMT3	0.174797	0.0371848	1.12881
ENSG00000069329	FES	-0.668116	1.0482e-21	0.629328
ENSG00000197142	FEZ1	-0.595022	3.23577e-10	0.662034
ENSG00000117143	FGD3	-0.291152	0.0106662	0.817249
ENSG00000210107	FGD4	-1.15908	0.00061064	0.447798
ENSG00000131966	FGFRL1	0.293693	0.0228078	1.22577
ENSG00000114544	FGGY	-0.605003	0.00117597	0.65747
ENSG00000258082	FGL2	-3.4347	1.39558e-36	0.0924811
ENSG00000162512	FHL1	1.33232	3.86335e-20	2.51807
ENSG00000100100	FILIP1L	-1.21212	0.000310371	0.431633
ENSG00000076662	FIRRE	-0.688233	0.0246938	0.620614
ENSG00000159873	FIS1	0.31951	0.00235248	1.24791
ENSG00000113282	FKBP8	0.22481	0.0185796	1.16862
ENSG00000124789	FLII	0.212879	0.00386898	1.159
ENSG00000138071	FLNA	-0.120347	0.0418837	0.919966
ENSG00000073921	FLNB	-0.61564	1.79673e-17	0.65264
ENSG00000165527	FLT3	0.20908	0.00933441	1.15595
ENSG00000269942	FMN1	0.76148	0.0116363	1.69523
ENSG00000158987	FMNL2	-0.447304	0.00806224	0.733412
ENSG00000105835	FMNL3	-0.554475	2.79291e-08	0.680905
ENSG00000164543	FN1	-1.22414	2.9202e-10	0.428052
ENSG00000152939	FNBP1P1	-2.12287	7.95441e-13	0.229589
ENSG00000172071	FOS	-0.584229	0.000328174	0.667006
ENSG00000161265	FOSB	1.63068	4.59516e-10	3.09659
ENSG00000165671	FOSL2	-0.59647	5.34982e-23	0.66137
ENSG00000181924	FOXJ2	-0.299955	0.0314453	0.812278
ENSG00000213741	FOXK1	-0.176704	0.0182363	0.884722
ENSG00000104133	FOXN3	-0.481278	1.77673e-09	0.716343
ENSG00000103226	FOXO1	1.0256	8.97367e-13	2.03581
ENSG00000104164	FOXP1	0.87752	1.3191e-26	1.83721
ENSG00000249353	FOXP2	1.92633	6.83639e-29	3.80087
ENSG00000168259	FOXP4	-0.910303	2.90163e-32	0.532073
ENSG00000198252	FOXRED2	0.34444	0.00100245	1.26966
ENSG00000214331	FPGT	0.352261	0.0363846	1.27656
ENSG00000178947	FPGT-TNNI3K	1.27763	0.000104578	2.4244
ENSG00000121057	FRAT2	-0.421893	1.52812e-05	0.746444
ENSG00000196814	FRMD3	-1.40964	6.18902e-09	0.376406
ENSG00000219545	FRMD4A	-2.55857	9.40542e-30	0.169744
ENSG00000242256	FRMD4B	0.955872	0.00492433	1.93975
ENSG00000104331	FRY	-4.31865	0	0.0501138
ENSG00000224043	FRY-AS1	-1.60613	5.58533e-07	0.328479
ENSG00000145431	FSD1	1.16085	0.000133563	2.23589
ENSG00000113494	FSTL4	-3.70864	3.51392e-55	0.0764869
ENSG00000139641	FTH1	0.690268	9.18546e-31	1.61358
ENSG00000089009	FTL	0.184193	0.0178059	1.13618
ENSG00000167840	FUCA1	0.523254	0.0298621	1.43719
ENSG00000224597	FUOM	0.369525	0.0196921	1.29193
ENSG00000172794	FURIN	-0.77382	3.1729e-13	0.584867
ENSG00000178685	FUT10	-0.476269	0.00101424	0.718834
ENSG00000141279	FUT4	-0.193436	0.0483145	0.874521
ENSG00000041802	FUT7	0.364337	0.000817172	1.28729
ENSG00000125812	FUT8	-0.327654	0.0157409	0.796831
ENSG00000188033	FUZ	0.524066	0.0108244	1.438
ENSG00000159399	FXR1	0.348617	5.72896e-08	1.27334
ENSG00000118518	FXYD5	-0.652428	1.89636e-08	0.636209
ENSG00000166938	FYB	-0.388172	0.00122951	0.764097
ENSG00000164048	FZD1	-0.773085	5.45572e-08	0.585165
ENSG00000233524	FZD6	1.06381	0.00131422	2.09045
ENSG00000273319	FZD8	1.98871	1.88504e-10	3.96883
ENSG00000108578	G0S2	0.997596	8.80532e-25	1.99667
ENSG00000005075	GAB1	0.716531	3.6611e-09	1.64323
ENSG00000126351	GAB2	-1.78185	1.07511e-36	0.29081
ENSG00000178585	GADD45B	-0.595262	0.00296146	0.661924
ENSG00000147044	GALC	0.393426	2.30849e-05	1.31351
ENSG00000103351	GALE	0.827828	2.95859e-08	1.77501
ENSG00000100028	GALNT1	-0.339917	5.67136e-05	0.790087
ENSG00000140859	GALNT18	-0.897266	1.87792e-08	0.536903
ENSG00000229950	GALNT3	0.849187	0.0139689	1.80149
ENSG00000100852	GALNT7	0.407361	0.000750741	1.32626
ENSG00000138382	GAMT	0.742306	2.73082e-09	1.67285
ENSG00000063245	GANC	-0.591951	2.42137e-12	0.663445
ENSG00000092964	GARS	0.316435	5.05297e-05	1.24525
ENSG00000136153	GAS2L3	0.546865	0.000776709	1.46091
ENSG00000177191	GAS6-AS1	-1.35155	6.60587e-09	0.39187
ENSG00000087365	GAS7	0.486756	4.19569e-08	1.40129
ENSG00000237973	GAS8	0.650658	0.000492389	1.56988
ENSG00000261270	GATA6	-0.662129	0.0127312	0.631945
ENSG00000175390	GATAD2A	0.261947	0.000138963	1.1991
ENSG00000226107	GATM	1.52215	6.92187e-07	2.87219
ENSG00000102181	GBA	0.291045	0.00443732	1.22353
ENSG00000259768	GBP3	0.615711	0.0488047	1.53231
ENSG00000101928	GBP4	0.549105	0.0147333	1.46318
ENSG00000176101	GCA	-0.418623	0.0134405	0.748138
ENSG00000058453	GCLC	0.589677	0.000162739	1.50491
ENSG00000229186	GCNT1	-3.44559	1.16558e-45	0.0917858
ENSG00000102225	GDI1	0.466422	3.89765e-06	1.38168
ENSG00000166887	GEMIN5	0.305395	0.000811625	1.23576
ENSG00000154473	GGA2	0.253751	0.000846278	1.1923
ENSG00000176994	GGPS1	0.313644	0.00304737	1.24284
ENSG00000119138	GGT1	-0.346183	0.0118158	0.786663
ENSG00000143702	GIGYF1	0.206493	0.00346644	1.15388
ENSG00000105404	GIPC3	-1.97658	1.18545e-12	0.254092
ENSG00000144674	GIT2	-0.189212	0.0360311	0.877085
ENSG00000167985	GJC1	1.04289	2.26897e-11	2.06036
ENSG00000143891	GK	-0.659866	1.97751e-05	0.632937
ENSG00000128487	GLIS3	-1.23143	5.89162e-24	0.425895
ENSG00000157216	GLMP	0.394289	0.00966144	1.31429
ENSG00000007202	GLO1	-0.443296	1.11631e-10	0.735452
ENSG00000127663	GLTSCR1L	-0.293475	0.00339909	0.815934
ENSG00000050393	GM2A	-0.353241	0.017364	0.782824
ENSG00000130177	GMFB	0.337313	0.000854051	1.2634
ENSG00000170085	GMFG	0.365839	2.45664e-06	1.28863
ENSG00000079308	GMIP	0.345749	3.58315e-05	1.27081
ENSG00000134308	GMPS	0.220833	0.00219342	1.16541
ENSG00000178425	GNA15	0.70763	2.14374e-07	1.63312
ENSG00000120519	GNAI1	-1.21573	2.17656e-12	0.430554
ENSG00000106105	GNAS	0.209091	0.000449759	1.15596
ENSG00000180448	GNB1	0.162528	0.0165276	1.11925
ENSG00000062485	GNB2	0.307042	0.00047891	1.23717
ENSG00000149557	GNB5	-0.514405	6.39511e-08	0.700081
ENSG00000134755	GNG12	1.95874	1.79368e-18	3.88722
ENSG00000242259	GNG2	-1.22871	2.07655e-14	0.4267
ENSG00000111110	GNG4	1.73493	1.33593e-13	3.32863
ENSG00000132819	GNL1	0.308371	0.00396896	1.23831
ENSG00000103275	GNL3	0.248549	0.00105412	1.18801
ENSG00000163510	GOLGA1	-0.276595	0.0175979	0.825537
ENSG00000180104	GOLGB1	-0.332499	3.86616e-06	0.794159
ENSG00000167232	GOLM1	-0.329202	0.00384967	0.795976
ENSG00000186432	GOLPH3	0.181497	0.0206966	1.13406
ENSG00000111911	GORASP1	-0.373211	0.041545	0.772062
ENSG00000165028	GOT1	-2.64321	1.09301e-19	0.160072
ENSG00000016864	GPATCH11	-0.480105	0.00160757	0.716926
ENSG00000198561	GPBP1	0.340929	1.74568e-05	1.26657
ENSG00000229839	GPC3	-1.50377	1.22216e-07	0.35263
ENSG00000197299	GPCPD1	-0.486177	4.17624e-07	0.713914
ENSG00000166822	GPD2	0.360839	0.000296856	1.28417
ENSG00000101546	GPR132	0.783411	5.54942e-11	1.7212
ENSG00000196544	GPR153	1.27435	4.66006e-14	2.4189
ENSG00000185033	GPR18	0.587932	0.00323902	1.50309
ENSG00000240668	GPR183	2.55452	1.17221e-21	5.87472
ENSG00000164649	GPR35	-0.505871	1.16706e-05	0.704235
ENSG00000160055	GPR63	1.22831	4.30004e-12	2.34292
ENSG00000132541	GPR65	1.00192	2.55125e-15	2.00267
ENSG00000122126	GPR68	-1.66701	9.36023e-30	0.314906
ENSG00000177173	GPR85	1.1841	3.81817e-05	2.27221
ENSG00000115841	GPRASP2	-1.19388	6.40625e-05	0.437127
ENSG00000078319	GPRC5C	-1.09637	1.4476e-09	0.467693
ENSG00000180964	GPSM1	0.558256	6.3001e-06	1.47249
ENSG00000138434	GPT2	0.24468	0.00258663	1.18483
ENSG00000108379	GPX7	-0.897726	0.000675257	0.536732
ENSG00000078061	GRAMD1A	0.434107	3.49188e-06	1.35107
ENSG00000240875	GRAMD1B	-0.799592	0.0329058	0.574512
ENSG00000121297	GRAMD3	-1.22381	1.8654e-05	0.42815
ENSG00000136286	GRB2	-0.23707	0.000193413	0.848467
ENSG00000185010	GREB1	-0.678902	0.0164396	0.624641
ENSG00000131401	GRIN2D	-0.85387	0.01146	0.553299
ENSG00000128016	GRINA	0.187627	0.0348544	1.13889
ENSG00000144713	GRK2	-0.13639	0.0242953	0.909793
ENSG00000108389	GRK3	-0.259571	0.0129463	0.835336
ENSG00000182134	GRK5	-0.774032	0.00910512	0.584781
ENSG00000174780	GRN	-0.483071	3.1591e-09	0.715453
ENSG00000108219	GRPEL2	0.221005	0.0250179	1.16555
ENSG00000155256	GS1-358P8.4	-1.33487	7.89286e-24	0.396428
ENSG00000113732	GSAP	-0.426935	7.6717e-05	0.74384
ENSG00000146410	GSDMD	-0.654954	1.00186e-05	0.635096
ENSG00000203875	GSE1	-0.265448	0.00115218	0.83194
ENSG00000144357	GSK3B	-0.178167	0.037611	0.883825
ENSG00000158062	GSN	0.734247	1.77466e-08	1.66353
ENSG00000049239	GSR	-0.241681	0.00244169	0.845759
ENSG00000120963	GTF2H3	0.2996	0.0011746	1.2308
ENSG00000198824	GTF3C4	0.205255	0.0325331	1.15289
ENSG00000060749	GTPBP2	0.558251	3.20322e-07	1.47248
ENSG00000100258	GYG1	0.479403	1.40388e-06	1.39417
ENSG00000129255	GYG2	-1.50656	1.41623e-33	0.351949
ENSG00000164758	GYPC	0.334637	0.0341446	1.26106
ENSG00000256092	GYPE	0.795355	0.0188316	1.7355
ENSG00000135407	GZMA	2.12653	3.32528e-26	4.36666
ENSG00000164134	H2AFV	-0.364044	4.05366e-06	0.776984
ENSG00000131374	H2AFY	-0.200999	0.00153804	0.869948
ENSG00000234745	H2AFZ	0.320742	1.28207e-05	1.24897
ENSG00000140740	H6PD	-0.25493	0.00232867	0.838028
ENSG00000205084	HAAO	0.506311	0.0242803	1.42041
ENSG00000151422	HACD4	-0.88445	2.25053e-16	0.541694
ENSG00000266658	HADHA	-0.256303	1.98195e-05	0.83723
ENSG00000110344	HADHB	-0.451127	6.20301e-10	0.731471
ENSG00000204282	HAGHL	0.386721	0.013327	1.30742
ENSG00000144136	HAL	-0.576118	4.26466e-11	0.670766
ENSG00000166199	HAND2	-0.990811	1.72767e-08	0.503195
ENSG00000227986	HAND2-AS1	-1.20373	6.41334e-05	0.434153
ENSG00000164330	HAUS4	0.370368	0.00505384	1.29268
ENSG00000085415	HAX1	0.360403	1.40291e-05	1.28378
ENSG00000023608	HBEGF	1.17596	1.02774e-12	2.25944
ENSG00000178718	HCK	0.479917	0.00197124	1.39466
ENSG00000168090	HDAC4	-0.285317	0.00168867	0.820561
ENSG00000224113	HDAC7	0.347188	0.00791488	1.27208
ENSG00000163466	HDLBP	0.140677	0.0351983	1.10242
ENSG00000129675	HEATR1	0.163101	0.0109083	1.11969
ENSG00000204576	HEATR3	0.26138	0.0477052	1.19862
ENSG00000077458	HEATR5B	-0.265064	0.0250676	0.832162
ENSG00000164031	HEBP2	1.23229	8.65109e-70	2.34939
ENSG00000124226	HECA	0.311646	0.00274797	1.24112
ENSG00000072786	HECTD1	-0.1981	0.0115632	0.871698
ENSG00000100023	HEG1	-0.782418	1.30592e-13	0.581391
ENSG00000112305	HELB	-0.359537	0.013261	0.779415
ENSG00000155849	HENMT1	0.616234	1.70252e-07	1.53287
ENSG00000100503	HERC2	-0.512813	2.44472e-15	0.700855
ENSG00000181061	HERC2P3	-0.712635	4.10848e-09	0.610204
ENSG00000100372	HERC2P9	-0.651756	7.873e-05	0.636505
ENSG00000137478	HERC3	-0.324454	0.00661904	0.798601
ENSG00000170469	HERC5	1.015	9.47429e-06	2.02091
ENSG00000100731	HERPUD1	0.437421	2.80769e-11	1.35418
ENSG00000151135	HEXIM1	0.353988	0.0164223	1.27809
ENSG00000237484	HGF	-2.78641	3.96729e-30	0.144946
ENSG00000196776	HGS	0.199251	0.0407962	1.1481
ENSG00000245688	HHEX	0.326654	0.0295936	1.2541
ENSG00000100139	HIGD1A	-0.365725	0.0129509	0.776079
ENSG00000177565	HIP1	-0.36607	1.55702e-10	0.775893
ENSG00000136527	HIPK2	-1.45001	1.92747e-114	0.366019
ENSG00000166598	HIPK3	-0.309608	5.64188e-08	0.806861
ENSG00000155629	HIST1H1C	0.252595	0.000137369	1.19135
ENSG00000153815	HIST1H1D	0.886758	1.93575e-38	1.84902
ENSG00000164944	HIST1H2AC	0.229536	0.00477914	1.17246
ENSG00000161638	HIST1H2BD	0.228878	0.00207906	1.17192
ENSG00000133872	HIST1H2BJ	0.431398	6.42091e-08	1.34854
ENSG00000169429	HIST1H2BL	0.197664	0.0217478	1.14684
ENSG00000197386	HIST1H2BN	0.344804	5.54971e-06	1.26998
ENSG00000178921	HIST2H2AB	0.327384	0.000288421	1.25474
ENSG00000198848	HIST2H2AC	0.180903	0.0392765	1.13359
ENSG00000147677	HIST2H2BE	0.276108	8.70115e-06	1.21092
ENSG00000057757	HIST3H2A	0.390434	0.00374317	1.31079
ENSG00000141424	HIST3H2BB	0.279607	0.0112914	1.21386
ENSG00000155850	HIST4H4	0.501741	2.3269e-05	1.41592
ENSG00000083937	HIVEP2	-0.494027	0.027746	0.71004
ENSG00000141568	HIVEP3	-1.25883	2.84633e-45	0.417883
ENSG00000172216	HJURP	0.282703	0.0117485	1.21647
ENSG00000130811	HK1	-0.418717	2.11394e-06	0.74809
ENSG00000176401	HK3	0.601185	0.0427745	1.51696
ENSG00000173276	HKR1	0.441157	0.000124935	1.35769
ENSG00000008710	HLA-A	-0.4124	8.38411e-10	0.751372
ENSG00000099783	HLA-B	-1.01127	1.53253e-64	0.496109
ENSG00000111897	HLA-C	-0.980943	5.0897e-40	0.506648
ENSG00000102317	HLA-E	-0.245402	0.0103461	0.843581
ENSG00000205476	HLA-H	-0.57569	0.00931403	0.670965
ENSG00000116962	HLCS	0.247907	0.0483892	1.18748
ENSG00000147536	HLTF	0.588491	1.02774e-12	1.50367
ENSG00000125447	HMGB3	-0.651158	2.09288e-14	0.636769
ENSG00000166233	HMGCR	-0.798348	1.10506e-18	0.575007
ENSG00000135720	HMGCS1	-0.690273	3.40647e-14	0.619736
ENSG00000156026	HMOX2	-0.439642	2.48765e-05	0.737317
ENSG00000139921	HNMT	0.198526	0.0348069	1.14753
ENSG00000169710	HNRNPA2B1	-0.152889	0.0461295	0.899448
ENSG00000168066	HNRNPD	-0.155093	0.0263129	0.898074
ENSG00000171634	HNRNPF	0.24683	5.08418e-05	1.1866
ENSG00000081237	HNRNPH1	-0.273757	1.18763e-06	0.827163
ENSG00000115415	HNRNPH3	-0.350659	2.02619e-05	0.784226
ENSG00000085511	HNRNPLL	-0.376535	0.000446283	0.770285
ENSG00000110851	HOMER1	0.992886	5.11183e-22	1.99016
ENSG00000163866	HOMER3	-1.19689	3.71334e-15	0.436216
ENSG00000172059	HOOK2	0.332855	0.0423274	1.2595
ENSG00000100393	HOOK3	-0.165115	0.0331155	0.891858
ENSG00000091651	HOXA11	0.285443	0.0126265	1.21878
ENSG00000271789	HOXA3	1.43742	1.09139e-09	2.70837
ENSG00000271840	HOXA5	1.77173	3.77892e-17	3.41464
ENSG00000100151	HOXA6	1.13807	1.33957e-05	2.20087
ENSG00000260293	HOXA7	1.25589	6.42705e-05	2.38815
ENSG00000005302	HOXB-AS3	0.387126	0.00306104	1.30779
ENSG00000247735	HOXB13	0.667886	0.0329855	1.58874
ENSG00000074696	HOXB3	0.502184	1.04969e-08	1.41636
ENSG00000167637	HOXB4	0.541919	0.000176084	1.45591
ENSG00000120833	HOXB8	0.912301	0.000585525	1.88205
ENSG00000143443	HOXB9	0.978967	3.72067e-05	1.97105
ENSG00000103043	HPCAL1	-0.343689	0.00438973	0.788024
ENSG00000073584	HPS1	-0.311242	0.00931083	0.805947
ENSG00000155363	HPS4	0.524861	1.15166e-09	1.4388
ENSG00000118496	HPS5	0.299394	0.0037028	1.23063
ENSG00000162804	HPSE	-1.28338	1.88854e-19	0.410832
ENSG00000225300	HS3ST3A1	0.863113	0.00171493	1.81896
ENSG00000215699	HS3ST4	1.53804	5.95746e-29	2.90399
ENSG00000146021	HSBP1L1	0.67756	0.00125345	1.59943
ENSG00000067208	HSD11B1	1.57716	2.77015e-47	2.98382
ENSG00000253326	HSH2D	-1.20233	3.79329e-05	0.434573
ENSG00000167978	HSP90AB1	0.423246	3.12106e-09	1.34094
ENSG00000162222	HSPA4L	0.648514	3.06099e-06	1.56755
ENSG00000244754	HSPA5	0.280643	0.000305871	1.21474
ENSG00000189376	HSPA7	-1.34013	2.73928e-06	0.394986
ENSG00000142937	HSPA8	0.428836	6.85653e-08	1.34615
ENSG00000046889	HSPA8P15	-0.644859	0.00581437	0.639555
ENSG00000015479	HSPD1	0.178797	0.00451342	1.13194
ENSG00000271270	HSPG2	-1.6709	5.75437e-29	0.314056
ENSG00000143149	HSPH1	0.494711	0.013464	1.40904
ENSG00000075234	HTATIP2	0.392262	0.0032112	1.31245
ENSG00000181896	HUNK	-4.57244	2.17792e-93	0.0420299
ENSG00000087460	IARS	0.186689	0.0293697	1.13815
ENSG00000204934	ICA1L	-0.697971	0.042396	0.616439
ENSG00000239697	ICAM1	1.92949	6.69997e-29	3.80919
ENSG00000111913	ICAM2	0.930442	0.00319763	1.90586
ENSG00000017260	ICE2	-0.248837	0.015161	0.841575
ENSG00000185684	ICK	0.333299	0.00970951	1.25989
ENSG00000148175	ICOSLG	-1.29951	4.34892e-28	0.406265
ENSG00000158079	ID1	-0.601501	0.0040853	0.659068
ENSG00000112079	ID2	-1.78702	1.44977e-44	0.289769
ENSG00000182518	ID3	-1.8064	8.76165e-10	0.285903
ENSG00000152990	IDH1	0.248143	0.000773965	1.18768
ENSG00000135778	IDH3A	-0.311347	0.00837206	0.805889
ENSG00000163348	IDI1	-0.671391	5.07081e-08	0.627901
ENSG00000100056	IDS	1.01805	1.45837e-13	2.02518
ENSG00000165806	IDUA	0.425138	0.0239537	1.3427
ENSG00000137259	IER2	0.328478	0.00198193	1.25569
ENSG00000130717	IER3IP1	-0.367355	0.049682	0.775203
ENSG00000197905	IER5	-0.389564	0.0295139	0.76336
ENSG00000104881	IER5L	-0.889637	0.0107235	0.53975
ENSG00000257923	IFI16	0.349462	2.29646e-05	1.27409
ENSG00000213967	IFIH1	-0.600829	0.0169105	0.659375
ENSG00000135469	IFITM3	-0.968457	0.000613093	0.511052
ENSG00000042088	IFNAR2	-0.569251	1.86289e-08	0.673967
ENSG00000196176	IFRD1	0.359189	0.000231534	1.2827
ENSG00000170619	IGF1R	0.825018	4.59516e-10	1.77156
ENSG00000169490	IGF2BP1	2.53488	2.1582e-175	5.79527
ENSG00000197170	IGF2BP2	0.401548	6.39634e-10	1.32092
ENSG00000140521	IGF2BP3	0.299203	0.00044538	1.23046
ENSG00000236859	IGFBP5	-2.07173	7.16018e-20	0.237874
ENSG00000204619	IGFBP7	-1.20126	4.98751e-18	0.434896
ENSG00000140941	IGSF10	0.786157	4.52363e-10	1.72447
ENSG00000227896	IGSF3	1.08828	5.15603e-07	2.1262
ENSG00000116819	IL10RA	1.16856	1.30428e-10	2.24787
ENSG00000163681	IL13RA1	-1.0676	3.31815e-36	0.477113
ENSG00000142864	IL17RA	-0.401622	7.71456e-15	0.757007
ENSG00000198121	IL17RC	-1.45449	8.07689e-06	0.364885
ENSG00000128833	IL18	0.860306	0.0169597	1.81542
ENSG00000204366	IL18R1	-3.09687	5.58109e-32	0.116883
ENSG00000272491	IL18RAP	-1.25299	0.000149718	0.419579
ENSG00000197442	IL1B	1.23033	2.25038e-44	2.34621
ENSG00000164877	IL1RAP	-0.979408	2.42363e-07	0.507188
ENSG00000163513	IL1RN	0.671841	8.67589e-14	1.5931
ENSG00000184602	IL21R	-0.58503	0.000176818	0.666635
ENSG00000185189	IL27RA	-0.384848	0.042791	0.765859
ENSG00000172382	IL2RG	-1.39079	2.25663e-05	0.381355
ENSG00000102034	IL31RA	-0.441099	0.000166129	0.736574
ENSG00000082014	IL3RA	0.829939	2.92654e-06	1.77761
ENSG00000146386	IL4R	-0.723027	8.48318e-08	0.605825
ENSG00000118058	IL6R	-0.200906	0.00519185	0.870004
ENSG00000163249	IL7R	1.30189	7.62379e-13	2.46551
ENSG00000108557	ILK	-0.278477	0.00448052	0.824461
ENSG00000180098	ING1	0.477823	0.00107157	1.39264
ENSG00000239039	INHBA	-2.57044	9.46955e-18	0.168352
ENSG00000123064	INO80D	0.229209	0.0131616	1.17219
ENSG00000149781	INPP4A	-0.257005	0.00305518	0.836823
ENSG00000131043	INPP5A	-0.351637	0.0150228	0.783695
ENSG00000128272	INPP5D	0.196086	0.000481895	1.14559
ENSG00000168329	INPP5K	0.370178	0.0283191	1.29251
ENSG00000129103	INSIG1	-0.730743	0.00113398	0.602594
ENSG00000141526	INSR	-0.644842	1.00597e-15	0.639563
ENSG00000173272	INTS4	0.260474	0.0369968	1.19787
ENSG00000070018	IPCEF1	1.04374	2.9103e-29	2.06156
ENSG00000138286	IPMK	0.378657	0.0113209	1.30013
ENSG00000163931	IPO5	0.212637	0.000484888	1.1588
ENSG00000152332	IPO7	0.315877	1.80816e-08	1.24477
ENSG00000198945	IQGAP2	2.19716	6.74493e-117	4.58576
ENSG00000234420	IQGAP3	-0.797081	2.86082e-16	0.575512
ENSG00000124802	IQSEC2	-0.639988	0.0081983	0.641718
ENSG00000085733	IRAK2	-0.986152	0.00213055	0.504822
ENSG00000186298	IRAK3	-0.478075	5.78743e-13	0.717935
ENSG00000167842	IRF2BP1	0.417181	0.000352538	1.33532
ENSG00000135414	IRGQ	0.367415	0.00494671	1.29004
ENSG00000176788	IRX3	-0.539855	5.31291e-16	0.68784
ENSG00000174579	IRX5	0.360441	1.47421e-05	1.28382
ENSG00000255441	ISG20	0.973318	0.000668772	1.96335
ENSG00000088448	ISG20L2	0.232991	0.0468955	1.17527
ENSG00000167693	ISL2	0.332421	0.000768878	1.25912
ENSG00000244232	ISM1	1.54238	5.53219e-08	2.91275
ENSG00000184110	ISYNA1	0.723563	1.23542e-06	1.65126
ENSG00000119471	ITGA1	0.485039	2.3296e-08	1.39962
ENSG00000198155	ITGA2B	1.25876	2.55151e-05	2.3929
ENSG00000030066	ITGA4	-0.670961	8.13622e-24	0.628088
ENSG00000101363	ITGA6	-0.962243	3.76956e-06	0.513258
ENSG00000170425	ITGA9	-2.2744	5.90565e-14	0.206699
ENSG00000140332	ITGAL	0.763761	4.00124e-19	1.69791
ENSG00000189171	ITGAX	-1.15893	6.3039e-05	0.447844
ENSG00000131747	ITGB2	-0.16498	0.00709829	0.891941
ENSG00000116213	ITGB2-AS1	-0.343534	0.0259662	0.788108
ENSG00000124688	ITGB5	-2.17209	1.50361e-32	0.22189
ENSG00000099860	ITGB7	-1.64036	7.58454e-16	0.320776
ENSG00000157020	ITM2C	0.390502	0.000206018	1.31085
ENSG00000139624	ITPKB	-0.350212	0.00275199	0.784469
ENSG00000114857	ITPR1	0.930593	1.78572e-39	1.90606
ENSG00000116641	ITPR2	-0.663357	1.83057e-06	0.631407
ENSG00000142453	ITPRIP	-0.281509	0.00792212	0.82273
ENSG00000164284	ITSN1	0.290779	0.000907905	1.2233
ENSG00000117868	IVNS1ABP	-0.303811	1.23756e-07	0.81011
ENSG00000182973	JAG1	-0.748068	6.00052e-11	0.595401
ENSG00000162910	JAG2	-1.52506	3.89525e-15	0.347466
ENSG00000134153	JAK2	-0.494809	0.000257118	0.709655
ENSG00000034053	JARID2	-0.68066	2.58584e-27	0.62388
ENSG00000182552	JAZF1	-1.12678	1.66583e-08	0.457937
ENSG00000109180	JMJD1C	0.56817	2.2017e-13	1.48264
ENSG00000104823	JUNB	0.262489	0.0235118	1.19955
ENSG00000064102	JUND	0.272557	0.00506294	1.20795
ENSG00000102554	KALRN	-1.08306	0.000514507	0.472027
ENSG00000106459	KANK1	-1.68108	2.99005e-30	0.311848
ENSG00000155957	KAT2B	-0.610286	0.00332652	0.655067
ENSG00000148606	KAT6B	-0.240555	0.0271001	0.84642
ENSG00000235008	KB-1460A1.1	1.60147	5.10634e-07	3.03452
ENSG00000175221	KBTBD11	-0.555694	1.06516e-05	0.680329
ENSG00000138660	KCNA3	-0.466246	0.000698532	0.723846
ENSG00000167173	KCND2	-3.15695	2.86533e-166	0.112115
ENSG00000153574	KCNE3	0.433845	0.000473865	1.35083
ENSG00000236670	KCNJ15	0.92889	0.00874139	1.90381
ENSG00000167525	KCNK5	-0.612146	0.000405629	0.654223
ENSG00000124370	KCNMA1	-2.12105	7.71059e-13	0.22988
ENSG00000075651	KCNN2	1.28133	2.40474e-35	2.43063
ENSG00000132635	KCNN4	-0.948383	3.08708e-10	0.518213
ENSG00000221909	KCNQ1	-1.1073	1.5687e-07	0.464161
ENSG00000120688	KCNQ5	1.18029	1.87992e-13	2.26622
ENSG00000251634	KCNQ5-IT1	0.674928	0.0492313	1.59652
ENSG00000267283	KCNS1	-1.07721	0.0017515	0.473946
ENSG00000143179	KCTD12	-1.05244	9.98467e-42	0.482152
ENSG00000185753	KCTD15	0.476137	0.00197836	1.39101
ENSG00000140688	KCTD9	0.320501	0.000473865	1.24876
ENSG00000105255	KDELR3	0.867002	0.00985771	1.82387
ENSG00000153044	KDM2B	0.344026	4.83022e-05	1.26929
ENSG00000112249	KDM5B	0.365207	1.53848e-08	1.28807
ENSG00000104714	KDM6A	0.216233	0.0283132	1.1617
ENSG00000124535	KDM6B	1.04504	4.58119e-24	2.06342
ENSG00000122952	KHNYN	0.254147	0.00240714	1.19263
ENSG00000197622	KIAA0100	0.2461	0.00110659	1.186
ENSG00000125630	KIAA0232	0.234512	0.0308884	1.17651
ENSG00000114316	KIAA0430	0.20124	0.0190493	1.14969
ENSG00000184730	KIAA0922	0.235746	0.00350879	1.17752
ENSG00000136319	KIAA1147	-1.08568	2.52331e-15	0.471169
ENSG00000154027	KIAA1217	0.683079	0.0414023	1.60556
ENSG00000109381	KIAA1462	-0.424368	2.22936e-05	0.745165
ENSG00000117410	KIAA1524	0.313269	0.000692116	1.24252
ENSG00000226360	KIAA1549L	0.848804	0.0208603	1.80101
ENSG00000131143	KIAA1551	-0.399116	6.21825e-07	0.758323
ENSG00000066923	KIAA1614	0.722285	0.000255593	1.64979
ENSG00000165410	KIAA1841	-0.488938	0.0434851	0.71255
ENSG00000132153	KIF15	-0.234028	0.0151544	0.850258
ENSG00000251648	KIF1A	2.25744	1.60656e-16	4.78141
ENSG00000157873	KIF1BP	-0.617556	0.000759324	0.651774
ENSG00000139737	KIF20B	0.299572	0.00035993	1.23078
ENSG00000177508	KIF21B	0.366087	0.0297314	1.28885
ENSG00000112561	KIF3A	0.41882	0.0330332	1.33683
ENSG00000153201	KIF5B	0.247968	3.81342e-05	1.18753
ENSG00000143793	KIFC3	-0.641094	0.000145563	0.641226
ENSG00000213380	KIR3DX1	0.377445	0.00510086	1.29904
ENSG00000101447	KIRREL	-0.757009	2.1043e-06	0.591722
ENSG00000101442	KLC2	0.753396	2.2993e-05	1.68576
ENSG00000184232	KLF10	0.600986	6.18735e-07	1.51675
ENSG00000204237	KLF11	0.386907	0.00664661	1.30759
ENSG00000072210	KLF12	0.264918	0.0276028	1.20157
ENSG00000168003	KLF13	-0.41008	9.72016e-09	0.752582
ENSG00000178385	KLF15	-2.13907	2.53394e-19	0.227025
ENSG00000175416	KLF3	-0.381088	0.00819105	0.767858
ENSG00000173486	KLF4	-1.90126	1.30953e-19	0.26771
ENSG00000154642	KLF7	-0.343093	0.006256	0.788349
ENSG00000136925	KLHDC4	0.511536	2.64403e-06	1.42557
ENSG00000173809	KLHL13	2.09733	1.51335e-11	4.27918
ENSG00000099337	KLHL17	0.544761	0.00689679	1.45878
ENSG00000196372	KLHL23	0.558379	5.72367e-05	1.47261
ENSG00000100528	KLHL29	0.444282	4.22744e-08	1.36064
ENSG00000176473	KLHL3	-0.562612	0.0416943	0.677075
ENSG00000143653	KLHL42	-0.447255	8.9746e-07	0.733437
ENSG00000010322	KLHL8	0.361991	2.45693e-05	1.2852
ENSG00000267199	KLRC2	-1.02763	0.00117636	0.490515
ENSG00000126602	KMT2E	0.182531	0.0231102	1.13487
ENSG00000162704	KPNA4	0.185572	0.00905435	1.13727
ENSG00000137996	KREMEN1	0.292377	0.0166018	1.22466
ENSG00000165949	KREMEN2	0.991204	0.00443065	1.98784
ENSG00000217930	KRT18P31	0.528027	0.0133345	1.44196
ENSG00000137714	KSR1	-0.548332	0.00284782	0.68381
ENSG00000198088	KYNU	2.5727	1.37902e-42	5.94923
ENSG00000082781	L3MBTL3	0.511139	0.000251759	1.42517
ENSG00000230778	L3MBTL4	1.58403	9.212e-10	2.99806
ENSG00000257576	L3MBTL4-AS1	1.64861	1.42597e-07	3.13531
ENSG00000132589	LAIR1	-0.334367	0.000227506	0.793132
ENSG00000269974	LAMB3	0.551333	0.00801229	1.46544
ENSG00000178691	LAMC1	-0.607834	4.45944e-22	0.656181
ENSG00000165458	LAMP2	0.177545	0.0233296	1.13096
ENSG00000105193	LAMP5	0.257458	1.25747e-05	1.19537
ENSG00000266777	LANCL3	-1.26232	0.000155849	0.416874
ENSG00000164815	LAP3	0.296044	0.030168	1.22777
ENSG00000109685	LAPTM5	-0.32909	2.85585e-08	0.796039
ENSG00000082898	LARP1	0.184361	0.00296146	1.13631
ENSG00000124693	LARS	0.188938	0.0218558	1.13992
ENSG00000186517	LASP1	-0.388445	1.62396e-08	0.763952
ENSG00000116815	LAT	-0.668171	0.0111177	0.629304
ENSG00000070831	LAT2	-0.33511	9.53455e-08	0.792724
ENSG00000116260	LBR	-0.289737	1.10098e-05	0.818051
ENSG00000171295	LCORL	0.420335	0.0010237	1.33824
ENSG00000110955	LCP1	0.230507	0.000139568	1.17325
ENSG00000066336	LCP2	-0.37241	3.23072e-07	0.772491
ENSG00000175582	LDLR	-0.480183	3.04568e-05	0.716887
ENSG00000223501	LDLRAD3	-0.693216	7.76283e-12	0.618473
ENSG00000198522	LDLRAD4	-0.430526	0.00307982	0.741991
ENSG00000204086	LEKR1	0.768737	0.0161579	1.70378
ENSG00000073849	LETM2	0.481723	0.0242192	1.39641
ENSG00000133104	LGALS1	0.701071	2.40084e-05	1.62571
ENSG00000038210	LGALS12	-0.481751	3.00862e-06	0.716108
ENSG00000186704	LGALS3	-1.01337	0.00165788	0.495389
ENSG00000136536	LGALS8	-0.539969	2.07868e-14	0.687786
ENSG00000013563	LGALS9	-0.482956	0.0415048	0.71551
ENSG00000114646	LGALSL	0.883418	0.0023615	1.84474
ENSG00000139343	LGR4	0.321699	0.0254715	1.2498
ENSG00000226696	LHFP	-1.59112	7.19956e-12	0.331914
ENSG00000103540	LHX2	0.825193	2.39292e-24	1.77177
ENSG00000167136	LHX6	-0.745987	0.000576668	0.59626
ENSG00000185418	LIFR	0.741638	2.0018e-05	1.67207
ENSG00000146858	LILRA2	-0.363669	0.00739619	0.777186
ENSG00000174939	LIMA1	1.11678	1.8226e-13	2.16863
ENSG00000109016	LIMK1	0.50233	5.1131e-06	1.4165
ENSG00000159086	LIN54	0.228981	0.0163938	1.17201
ENSG00000146757	LINC-PINT	0.463716	0.000163413	1.37909
ENSG00000108960	LINC00342	-1.06571	9.5224e-08	0.477739
ENSG00000259583	LINC00461	0.84371	0.0218167	1.79466
ENSG00000138297	LINC00482	-1.61796	5.58682e-30	0.325795
ENSG00000185973	LINC00504	0.941026	1.91693e-08	1.91989
ENSG00000242294	LINC00599	-0.72812	6.92537e-05	0.60369
ENSG00000221988	LINC00654	-1.06084	0.000891946	0.479353
ENSG00000150459	LINC00662	0.402359	0.000566573	1.32167
ENSG00000121716	LINC00667	-0.920482	3.69409e-06	0.528332
ENSG00000187079	LINC00674	-1.32891	2.50418e-12	0.398068
ENSG00000171714	LINC00899	0.803606	1.20986e-15	1.74546
ENSG00000105329	LINC00926	-0.502496	5.51242e-13	0.705884
ENSG00000134508	LINC00957	0.638079	0.0287106	1.55626
ENSG00000129667	LINC00963	0.529069	7.40559e-05	1.443
ENSG00000135336	LINC00998	0.315655	0.00978077	1.24458
ENSG00000230724	LINC01268	-0.737352	0.00948841	0.599839
ENSG00000170458	LINC01270	1.36456	2.88283e-07	2.57498
ENSG00000164970	LINC01341	-0.611877	0.0485143	0.654345
ENSG00000262074	LINC01397	-1.61285	4.9257e-07	0.326952
ENSG00000166260	LINC01410	-0.534868	0.000602992	0.690222
ENSG00000270195	LINC01426	-0.818238	0.0213099	0.567134
ENSG00000136869	LINC01578	-0.305753	0.0101726	0.80902
ENSG00000237181	LINC02153	0.665004	0.0226559	1.58557
ENSG00000232442	LINC02175	-0.705021	0.0195811	0.613433
ENSG00000263320	LINC02202	-1.06654	0.00194134	0.477463
ENSG00000259378	LINC02205	-1.32384	6.32719e-05	0.399471
ENSG00000158805	LIPA	-0.390894	0.000488188	0.762657
ENSG00000270580	LIPE	0.819136	0.0279098	1.76435
ENSG00000245910	LMBR1	0.299703	0.000975703	1.23089
ENSG00000147140	LMNB1	-0.204173	0.00343102	0.868036
ENSG00000150593	LMO2	-0.432659	1.18216e-10	0.740895
ENSG00000125871	LMTK2	0.331393	0.00641795	1.25823
ENSG00000065526	LNPEP	-0.214092	0.00786484	0.862089
ENSG00000128596	LNX2	-0.76061	1.75197e-05	0.590247
ENSG00000149187	LONP1	0.270376	0.000520726	1.20612
ENSG00000138764	LONRF1	0.624144	5.47815e-08	1.5413
ENSG00000227285	LPAL2	1.02108	0.00309509	2.02944
ENSG00000162520	LPAR1	-1.18989	0.000401662	0.438335
ENSG00000108107	LPCAT1	0.295044	1.30604e-06	1.22692
ENSG00000105656	LPIN1	-0.400963	0.00060859	0.757352
ENSG00000111727	LPIN3	-0.458042	0.00610035	0.727974
ENSG00000068001	LPL	-1.66944	1.27002e-10	0.314376
ENSG00000113048	LPP	0.294184	0.00171561	1.22619
ENSG00000015475	LPXN	0.943531	2.16357e-42	1.92323
ENSG00000168159	LRCH4	0.205802	0.0199467	1.15333
ENSG00000053501	LRG1	-0.553676	0.00184901	0.681282
ENSG00000245848	LRIG1	-0.496716	0.000492152	0.708718
ENSG00000204304	LRP1	1.35898	7.90218e-63	2.56504
ENSG00000100911	LRP10	0.430175	4.82996e-07	1.3474
ENSG00000116957	LRP5	-1.75501	7.94437e-47	0.296271
ENSG00000067248	LRP8	-0.225696	0.0408101	0.855182
ENSG00000165512	LRPAP1	-0.309695	0.0175979	0.806812
ENSG00000111679	LRPPRC	0.169009	0.0170573	1.12429
ENSG00000237036	LRRC1	0.738124	0.0177132	1.66801
ENSG00000129932	LRRC3	-0.500108	0.0336861	0.707054
ENSG00000197863	LRRC37B	-0.638742	0.00360838	0.642273
ENSG00000165630	LRRC37BP1	-0.521217	0.0386402	0.696784
ENSG00000163281	LRRC42	0.54744	0.00146402	1.46149
ENSG00000271936	LRRC52	-0.916824	0.000290883	0.529674
ENSG00000075420	LRRC58	-0.545706	5.47575e-18	0.685056
ENSG00000069424	LRRC75A-AS1	0.194337	0.00596282	1.1442
ENSG00000123179	LRRC8B	0.43575	0.0149587	1.35261
ENSG00000170248	LRRC8C	-1.43338	2.85987e-83	0.370263
ENSG00000178695	LRRFIP1	-0.603173	7.48069e-19	0.658304
ENSG00000144848	LRRFIP2	-0.328747	0.00110456	0.796228
ENSG00000241343	LRRK1	0.340949	0.0311679	1.26659
ENSG00000096968	LSM11	-0.373417	0.00760586	0.771952
ENSG00000165672	LSM8	-0.398799	9.09498e-06	0.75849
ENSG00000064545	LSP1	-3.30392	1.39017e-58	0.101256
ENSG00000169692	LSS	-0.484656	0.00021714	0.714667
ENSG00000197355	LST1	0.74224	1.04614e-12	1.67277
ENSG00000135090	LTA4H	-0.641347	8.72535e-20	0.641114
ENSG00000111880	LTB4R	0.488369	1.6692e-07	1.40286
ENSG00000258355	LTBP1	-1.63003	3.61375e-07	0.323081
ENSG00000150967	LTBP4	0.675959	6.6576e-07	1.59766
ENSG00000138078	LUC7L2	-0.280066	0.00102693	0.823553
ENSG00000197146	LY86	0.603383	0.00606543	1.51928
ENSG00000272711	LY9	0.799091	0.0019252	1.74
ENSG00000120690	LYN	0.243071	0.000982583	1.18351
ENSG00000254184	LYPD6	-1.67312	5.38689e-11	0.313574
ENSG00000197933	LYPD6B	-1.79895	8.51051e-10	0.287383
ENSG00000153187	LYST	-0.408921	1.07533e-10	0.753186
ENSG00000169554	LYZ	-2.55099	3.11486e-276	0.170638
ENSG00000229521	LZTS3	0.732468	0.0303476	1.66148
ENSG00000177410	MAF1	0.226028	0.0192196	1.16961
ENSG00000169758	MAFB	-0.939153	0.00307504	0.521539
ENSG00000155229	MAFG	0.208359	0.0257109	1.15537
ENSG00000111684	MAGED1	0.410896	0.00254418	1.32951
ENSG00000121966	MAK16	0.203273	0.0119784	1.15131
ENSG00000066044	MAML1	-0.247266	0.00139453	0.842492
ENSG00000197860	MAML2	-2.90773	3.51392e-55	0.133256
ENSG00000148335	MAML3	-1.25431	2.55749e-13	0.419193
ENSG00000108091	MAN2A1	-0.250962	0.00300774	0.840336
ENSG00000102870	MAN2A2	-0.696049	1.01931e-14	0.61726
ENSG00000141378	MAN2B2	-0.335487	0.0114139	0.792517
ENSG00000184988	MANEAL	-0.479605	0.00965259	0.717174
ENSG00000132004	MAP10	-0.890406	8.34191e-05	0.539462
ENSG00000162377	MAP1LC3A	-0.719535	3.97363e-08	0.607293
ENSG00000204673	MAP1LC3B	0.68729	1.8972e-08	1.61026
ENSG00000251666	MAP3K15	0.927624	0.00191331	1.90214
ENSG00000123374	MAP3K20	0.390429	4.51762e-05	1.31078
ENSG00000165724	MAP3K21	0.438569	0.00012254	1.35526
ENSG00000119421	MAP3K3	-0.573635	9.88846e-09	0.671922
ENSG00000160211	MAP3K4	0.250955	0.0227867	1.18999
ENSG00000137817	MAP3K5	-1.3115	3.7699e-26	0.402901
ENSG00000182551	MAP3K7	0.365193	5.27419e-06	1.28805
ENSG00000137411	MAP4K1	0.37349	0.00184746	1.29548
ENSG00000205571	MAP7	-1.37386	2.92632e-09	0.385857
ENSG00000186566	MAP7D1	0.374633	8.99788e-06	1.29651
ENSG00000232859	MAPK11	1.26443	1.23624e-05	2.40232
ENSG00000132463	MAPK6	-0.605031	1.0759e-17	0.657457
ENSG00000171148	MAPKAPK3	0.361126	2.85587e-06	1.28443
ENSG00000135845	MAPRE2	-0.398933	0.00420623	0.758419
ENSG00000168280	MARCH3	-0.840521	0.00725267	0.558442
ENSG00000134955	MARCKSL1	0.496147	1.10278e-05	1.41044
ENSG00000114978	MARS	0.235245	0.00124367	1.17711
ENSG00000156313	MARS2	-0.326112	0.0272313	0.797683
ENSG00000260766	MARVELD2	-1.37527	3.79142e-06	0.385481
ENSG00000156239	MAST2	-0.391468	0.0135504	0.762353
ENSG00000145741	MAT2A	-0.170243	0.0109904	0.888693
ENSG00000123983	MAVS	-0.204537	0.0305853	0.867817
ENSG00000173757	MB21D1	0.379664	0.000124935	1.30104
ENSG00000153208	MB21D2	-0.958391	0.00292586	0.51463
ENSG00000121879	MBD2	-0.248457	0.025747	0.841796
ENSG00000138138	MBD6	0.216943	0.0249403	1.16227
ENSG00000103257	MBNL1	0.16642	0.00366106	1.12227
ENSG00000104375	MBOAT1	-0.660554	1.66523e-07	0.632635
ENSG00000204351	MBOAT7	0.22794	0.0418549	1.17116
ENSG00000157657	MBTD1	0.338465	1.76942e-05	1.26441
ENSG00000076201	MCCC1	-0.308513	0.00567597	0.807473
ENSG00000204406	MCEMP1	-0.824949	6.58442e-10	0.564502
ENSG00000257446	MCF2L	0.883421	0.0120362	1.84474
ENSG00000148634	MCFD2	0.324275	0.000614853	1.25204
ENSG00000134827	MCRIP2	-0.45948	0.0272779	0.727248
ENSG00000081154	MCTP1	-0.271352	0.00844507	0.828542
ENSG00000158773	MCU	-0.903426	1.20356e-18	0.534616
ENSG00000067533	MDFIC	-0.526843	3.27626e-06	0.694072
ENSG00000047315	MDM2	0.237184	0.000518466	1.17869
ENSG00000165030	ME1	0.713685	0.000229166	1.63999
ENSG00000173535	ME3	0.662015	0.00313425	1.58229
ENSG00000235884	MED12L	1.09508	0.00122311	2.13625
ENSG00000117713	MED13L	-0.426086	1.41183e-10	0.744278
ENSG00000213079	MED28	0.265613	0.000718119	1.20215
ENSG00000146143	MED29	0.368374	0.000871262	1.2909
ENSG00000150990	MEF2A	0.284061	0.0205829	1.21762
ENSG00000214022	MEF2C	-0.893721	4.219e-25	0.538224
ENSG00000159140	MEF2D	0.544764	9.38136e-25	1.45878
ENSG00000100034	MEGF9	-0.63882	2.27559e-09	0.642238
ENSG00000146350	MEI1	1.75723	2.89512e-35	3.38047
ENSG00000143319	MEIS1	0.613022	7.47119e-14	1.52946
ENSG00000248905	MELTF	1.71257	3.02245e-14	3.27744
ENSG00000198682	METRN	0.659351	0.0201177	1.57937
ENSG00000225032	METRNL	-0.70863	0.0427858	0.611901
ENSG00000141506	METTL17	-0.217886	0.0444	0.859825
ENSG00000221184	METTL7B	-1.90041	8.65508e-10	0.267867
ENSG00000166562	METTL9	-0.716471	0.000469391	0.608584
ENSG00000158793	MEX3A	0.344261	0.0122243	1.2695
ENSG00000177764	MFAP3L	-0.817664	0.0107522	0.56736
ENSG00000157212	MFNG	0.46987	5.82255e-08	1.38498
ENSG00000120333	MFSD12	0.278466	0.0295139	1.2129
ENSG00000160799	MFSD3	0.48646	0.00056003	1.401
ENSG00000163399	MGA	0.469747	2.05938e-17	1.38487
ENSG00000117115	MGAM2	-0.792023	0.0337957	0.577534
ENSG00000107951	MGAT1	-0.240395	0.0133345	0.846514
ENSG00000071994	MGAT2	0.298329	0.00194139	1.22972
ENSG00000101019	MGAT4A	-2.36707	9.15765e-56	0.193839
ENSG00000189223	MGAT4B	0.473523	1.53359e-05	1.3885
ENSG00000099624	MGAT5	-0.232192	0.0389761	0.85134
ENSG00000196923	MGST1	-0.543436	2.96521e-09	0.686135
ENSG00000109113	MGST3	-0.555621	6.49273e-06	0.680364
ENSG00000101493	MICAL1	0.304828	1.61453e-07	1.23527
ENSG00000185009	MICAL2	-0.599428	1.1044e-10	0.660015
ENSG00000127580	MICB	0.749966	1.23968e-07	1.68175
ENSG00000162664	MICU1	-0.826136	1.11382e-21	0.564038
ENSG00000084073	MIDN	0.301168	0.0032272	1.23214
ENSG00000185236	MIER3	0.619219	8.78598e-11	1.53604
ENSG00000131791	MIIP	0.307252	0.035626	1.23735
ENSG00000144591	MIR181A1HG	-3.70557	3.3903e-53	0.0766498
ENSG00000157306	MIR9-3HG	-1.53423	1.76755e-06	0.345265
ENSG00000233270	MIR99AHG	2.32631	4.23909e-16	5.01522
ENSG00000099326	MIS18A	-0.451899	0.00229776	0.73108
ENSG00000110651	MKL1	-0.388798	2.96295e-07	0.763766
ENSG00000267041	MKL2	-0.369537	0.0431902	0.774031
ENSG00000266912	MKLN1-AS	0.79915	0.0173125	1.74008
ENSG00000162613	MKX	0.236786	0.000224559	1.17836
ENSG00000151327	MKX-AS1	0.697045	0.000187403	1.62118
ENSG00000225163	MLF1	1.28964	0.000103292	2.44468
ENSG00000136715	MLH3	0.366241	0.000165868	1.28899
ENSG00000118655	MLKL	-1.30554	1.80006e-19	0.40457
ENSG00000223546	MLLT3	-0.649664	0.0123535	0.637429
ENSG00000183475	MLXIPL	0.834779	4.50934e-13	1.78358
ENSG00000132507	MMP14	0.372288	2.03244e-12	1.2944
ENSG00000184281	MMP17	-1.10084	6.6682e-10	0.466245
ENSG00000182979	MMP2	0.28495	0.0013976	1.21837
ENSG00000186326	MMP25	1.12819	1.04074e-05	2.18585
ENSG00000196782	MMP25-AS1	0.397415	0.0125487	1.31715
ENSG00000134285	MMP9	-2.35218	3.61564e-26	0.195851
ENSG00000143786	MNS1	0.750965	0.00333366	1.68292
ENSG00000166986	MOB3A	-0.22881	0.000588848	0.853338
ENSG00000164967	MOB3B	-0.522614	0.0138415	0.696109
ENSG00000117016	MOCOS	0.768258	0.00124769	1.70321
ENSG00000134453	MON2	-0.218664	0.02691	0.859361
ENSG00000182180	MORC2	0.202212	0.0393659	1.15046
ENSG00000225113	MORC4	1.22658	1.03521e-05	2.34011
ENSG00000184900	MORF4L2	0.300013	0.000346453	1.23116
ENSG00000105518	MORN1	0.467755	0.0316899	1.38296
ENSG00000135083	MORN4	0.654593	0.0282609	1.57417
ENSG00000143344	MPEG1	0.783709	0.0262824	1.72155
ENSG00000120068	MPP2	0.672205	0.0213099	1.59351
ENSG00000261423	MPP7	-1.11938	0.000525444	0.460293
ENSG00000100767	MPPE1	-0.418128	0.0169703	0.748395
ENSG00000228253	MPRIP	-0.891434	3.53686e-62	0.539078
ENSG00000182909	MPV17L	-0.413953	0.0340711	0.750564
ENSG00000100647	MPZL1	-1.37418	4.15066e-32	0.385772
ENSG00000169047	MRAS	0.394574	0.00018153	1.31455
ENSG00000145425	MRC2	-0.239782	4.47924e-05	0.846873
ENSG00000151657	MROH1	-0.395974	0.0365004	0.759976
ENSG00000147419	MRPL33	-1.22448	5.22149e-35	0.427952
ENSG00000104518	MRPL58	0.315565	0.0368673	1.2445
ENSG00000119541	MRPS25	-0.229479	0.0139224	0.852943
ENSG00000104765	MRPS27	0.302565	0.000177655	1.23334
ENSG00000162139	MRPS36	-0.424056	0.0317662	0.745326
ENSG00000142347	MS4A3	-1.06381	2.03114e-68	0.478368
ENSG00000157036	MS4A6A	1.40297	8.06184e-40	2.64446
ENSG00000085872	MS4A7	-0.438721	1.10786e-06	0.737789
ENSG00000111752	MSANTD3	-0.592044	0.027746	0.663402
ENSG00000137055	MSH2	0.275601	0.00222225	1.2105
ENSG00000165655	MSL3	0.34828	0.0115093	1.27304
ENSG00000173214	MSMO1	-0.968692	7.00528e-09	0.510969
ENSG00000109971	MSN	-0.64453	9.99099e-38	0.639701
ENSG00000139725	MSRA	-0.580052	5.94164e-06	0.66894
ENSG00000169715	MSRB1	-0.398139	0.0386402	0.758836
ENSG00000215271	MST1	-1.5801	1.36485e-16	0.334459
ENSG00000174444	MT-CO3	-0.123059	0.0244045	0.918239
ENSG00000117289	MT-ND3	-0.169049	0.0112279	0.889429
ENSG00000158258	MT-ND4L	-0.168932	0.00725412	0.889501
ENSG00000096384	MT-ND5	-0.207174	0.000181117	0.866233
ENSG00000185811	MT-ND6	-0.244607	0.026162	0.844046
ENSG00000056050	MT-TT	-0.363812	0.0433983	0.777108
ENSG00000189114	MT1F	-0.733697	9.01937e-05	0.601361
ENSG00000106266	MT1G	-0.630513	0.000560519	0.645947
ENSG00000148225	MT2A	-0.656834	0.0166018	0.634269
ENSG00000175931	MTA1	0.198085	0.0337957	1.14717
ENSG00000115107	MTA3	0.392642	0.000607382	1.31279
ENSG00000260032	MTATP6P1	-0.192941	0.00864197	0.87482
ENSG00000138101	MTCL1	1.2605	1.69486e-15	2.39579
ENSG00000135363	MTHFD1	-0.156293	0.0437053	0.897328
ENSG00000119328	MTMR1	-0.532879	0.00234049	0.691174
ENSG00000082397	MTMR10	-0.350552	0.000273155	0.784284
ENSG00000160949	MTMR12	0.192227	0.020411	1.14253
ENSG00000113532	MTMR6	0.24291	0.00940697	1.18338
ENSG00000145860	MTMR9	-0.311399	0.0158503	0.80586
ENSG00000169964	MTSS1L	0.747315	5.47347e-06	1.67867
ENSG00000005469	MUC19	-0.889752	0.0050342	0.539707
ENSG00000086666	MUT	-0.341831	0.0139224	0.789039
ENSG00000164638	MVB12B	-1.55976	4.53395e-10	0.339207
ENSG00000059122	MVD	-1.07979	3.60691e-11	0.473097
ENSG00000131848	MVK	-0.533933	0.015078	0.690669
ENSG00000235919	MX1	-1.24314	6.52551e-06	0.422451
ENSG00000131127	MX2	0.409713	9.79552e-06	1.32842
ENSG00000104886	MXD1	-0.386276	0.00828229	0.765102
ENSG00000171853	MXI1	-0.632709	3.49663e-07	0.644964
ENSG00000198618	MXRA7	0.917859	1.79968e-11	1.88931
ENSG00000166716	MYADM	0.254591	0.00117262	1.193
ENSG00000163171	MYB	-0.203686	0.00283016	0.868329
ENSG00000132003	MYBL1	-0.492178	0.00931083	0.710951
ENSG00000136485	MYBPH	-1.33091	1.30848e-103	0.397517
ENSG00000143569	MYC	-0.361988	6.10859e-08	0.778092
ENSG00000086758	MYCBP2	-0.649048	1.11946e-39	0.637701
ENSG00000125843	MYCL	-0.817404	0.000144406	0.567462
ENSG00000151292	MYD88	-0.536296	1.13436e-06	0.689539
ENSG00000185624	MYH9	-0.2392	1.087e-06	0.847215
ENSG00000178409	MYL5	0.393024	0.0452966	1.31314
ENSG00000164961	MYL6	-0.264929	0.00371952	0.83224
ENSG00000102710	MYLIP	-0.87847	1.64408e-22	0.543944
ENSG00000115539	MYO10	0.7876	5.38243e-07	1.7262
ENSG00000130940	MYO15B	0.456923	5.22265e-05	1.37261
ENSG00000134046	MYO18A	0.403122	1.85407e-05	1.32237
ENSG00000179761	MYO1A	-0.595517	0.0421158	0.661807
ENSG00000197558	MYO1B	-1.38172	1.2103e-09	0.383761
ENSG00000119408	MYO1C	0.58901	1.43161e-12	1.50421
ENSG00000152582	MYO1E	-2.0432	1.05407e-48	0.242626
ENSG00000203813	MYO1F	-0.339053	5.17037e-08	0.79056
ENSG00000158863	MYO5A	-0.612201	3.00108e-05	0.654198
ENSG00000156304	MYOF	-2.9728	2.13832e-227	0.127379
ENSG00000103363	MZT1	0.298453	0.0132203	1.22983
ENSG00000185420	N4BP2	-0.31685	0.000265323	0.802821
ENSG00000029153	N4BP2L1	0.665282	0.0166166	1.58588
ENSG00000157637	NAA15	0.240754	0.000352313	1.18161
ENSG00000163867	NAA16	0.495469	0.000492152	1.40978
ENSG00000072756	NAA20	-0.300742	0.00572921	0.811835
ENSG00000078043	NAAA	-0.337783	0.00449335	0.791256
ENSG00000142409	NAB1	-0.313746	0.00823303	0.80455
ENSG00000137404	NAB2	0.408503	0.00294501	1.32731
ENSG00000172943	NABP1	0.289894	0.00855117	1.22255
ENSG00000244462	NACC2	-0.538302	9.55471e-12	0.688581
ENSG00000170791	NADSYN1	-0.341228	0.000429373	0.789369
ENSG00000140750	NAGA	-0.245573	0.0109484	0.84348
ENSG00000005486	NAIP	0.53687	0.000807216	1.45082
ENSG00000183628	NALT1	1.01523	1.1743e-05	2.02123
ENSG00000168653	NAMPT	0.481873	1.3951e-06	1.39656
ENSG00000004455	NAP1L1	0.171584	0.0198973	1.12629
ENSG00000163029	NAPG	-0.326019	0.00134829	0.797735
ENSG00000167986	NARS	0.21783	0.0121578	1.16298
ENSG00000115484	NASP	0.157572	0.0224839	1.11541
ENSG00000148297	NAT8L	0.443568	0.00084257	1.35996
ENSG00000116525	NAV2	-1.84439	1.71104e-09	0.278473
ENSG00000163577	NBEA	1.49134	8.91786e-22	2.8115
ENSG00000198498	NBR1	0.223097	0.017807	1.16724
ENSG00000164327	NCAM1	0.493861	8.69538e-19	1.40821
ENSG00000197603	NCAPG	0.186142	0.03895	1.13772
ENSG00000165185	NCBP3	-0.216256	0.0348544	0.860796
ENSG00000157778	NCF1B	-0.584299	0.000174997	0.666973
ENSG00000103342	NCF4	0.57974	3.05949e-23	1.49458
ENSG00000121067	NCK2	-0.808003	3.78764e-16	0.571172
ENSG00000128849	NCOA2	-0.273353	0.00319751	0.827395
ENSG00000089335	NDFIP2	-0.465314	0.00323842	0.724313
ENSG00000167004	NDRG1	-0.808169	7.76041e-25	0.571106
ENSG00000028137	NDST1	-0.760403	8.55214e-14	0.590331
ENSG00000248971	NDST3	-1.08113	0.00144993	0.472658
ENSG00000124613	NDUFAF4	0.429842	0.0203627	1.34709
ENSG00000151470	NDUFC1	0.536825	0.000324168	1.45078
ENSG00000096433	NECAB2	0.799592	0.00107547	1.74061
ENSG00000150667	NECTIN4	1.05603	0.0023191	2.0792
ENSG00000068784	NEDD4	0.403428	0.000174888	1.32265
ENSG00000146676	NEDD9	-0.527275	1.36181e-10	0.693864
ENSG00000163918	NEFH	-0.373496	0.00919672	0.77191
ENSG00000006194	NEGR1	-0.999808	2.34844e-18	0.500066
ENSG00000143543	NEK6	-0.648632	3.08937e-11	0.637885
ENSG00000243679	NEK8	-0.381966	0.0437783	0.767391
ENSG00000132965	NELFA	0.351209	0.00205203	1.27563
ENSG00000107937	NEMP1	0.179946	0.0400416	1.13284
ENSG00000178028	NETO2	-0.383648	0.0201427	0.766497
ENSG00000261971	NEURL1	0.78522	4.99779e-09	1.72336
ENSG00000267980	NEURL1B	0.812338	0.0293469	1.75606
ENSG00000204947	NEXN	0.530969	0.0436298	1.4449
ENSG00000100243	NFATC1	-0.874079	1.54747e-21	0.545602
ENSG00000180530	NFATC2IP	-0.200604	0.0446162	0.870186
ENSG00000158715	NFE2	-2.45974	6.88445e-23	0.181779
ENSG00000114650	NFE2L2	0.376351	6.03193e-06	1.29805
ENSG00000117020	NFIC	0.178971	0.043665	1.13208
ENSG00000091436	NFIX	0.639127	3.29966e-14	1.55739
ENSG00000062282	NFKB2	1.13895	2.0203e-22	2.2022
ENSG00000177700	NFKBIA	-0.480598	0.00016721	0.716681
ENSG00000106991	NFKBIZ	0.855207	1.03127e-20	1.80902
ENSG00000198258	NFYB	-0.301019	0.0321888	0.811679
ENSG00000136315	NGFR	-1.78079	1.32414e-15	0.291024
ENSG00000115687	NHSL1	-0.358825	0.0317714	0.7798
ENSG00000143224	NHSL2	-2.93726	1.0305e-37	0.130556
ENSG00000161671	NID1	-2.14132	7.80757e-61	0.226672
ENSG00000128815	NIN	-0.366625	5.17606e-07	0.775595
ENSG00000142046	NINJ2	-0.729191	0.0218647	0.603242
ENSG00000140950	NINL	0.406698	0.0406119	1.32565
ENSG00000135776	NIPA2	0.206843	0.0253213	1.15416
ENSG00000104805	NIPAL2	-0.392325	0.000745754	0.761901
ENSG00000007047	NIPAL3	-0.739146	6.6576e-07	0.599094
ENSG00000072110	NIPBL	0.249063	4.54625e-05	1.18843
ENSG00000106003	NKD1	-1.12592	0.00033425	0.458208
ENSG00000107890	NKIRAS2	0.292693	0.00886578	1.22492
ENSG00000099290	NKX6-1	0.951544	4.15313e-13	1.93394
ENSG00000163877	NLGN2	0.335492	0.0216286	1.26181
ENSG00000170266	NLRC5	-0.260204	0.0169963	0.83497
ENSG00000075884	NLRP1	-0.468765	3.63491e-07	0.722583
ENSG00000204590	NLRP12	0.286644	0.0357573	1.2198
ENSG00000124299	NME3	0.503355	0.00120217	1.41751
ENSG00000114861	NME4	0.637958	1.35709e-09	1.55612
ENSG00000131748	NMNAT3	-1.10877	4.4189e-14	0.46369
ENSG00000136383	NMUR1	-1.0217	0.000491927	0.492535
ENSG00000170876	NOCT	-0.313452	0.00398107	0.804714
ENSG00000147050	NOL4L	-1.06788	4.65822e-32	0.47702
ENSG00000090263	NOP10	0.38293	0.00191405	1.30399
ENSG00000184640	NORAD	-0.310122	2.42411e-06	0.806574
ENSG00000270019	NOS1AP	-1.36046	2.30843e-06	0.389458
ENSG00000112159	NOTCH1	0.23325	0.000196039	1.17548
ENSG00000118873	NOTCH2	-1.13196	8.83891e-71	0.456294
ENSG00000179296	NOTCH3	0.959409	0.00559573	1.94451
ENSG00000119669	NPDC1	0.33473	0.0375925	1.26114
ENSG00000185504	NPRL3	0.310443	0.00373168	1.24009
ENSG00000253106	NPY	-1.11667	0.000120572	0.461158
ENSG00000228223	NPY1R	-4.18897	1.61828e-60	0.0548269
ENSG00000215302	NPY5R	-2.29189	5.90565e-14	0.204207
ENSG00000213614	NR1H2	0.378955	0.00194246	1.3004
ENSG00000183011	NR1H3	0.421698	0.000852862	1.3395
ENSG00000201217	NR2F2	-1.70779	1.51565e-08	0.306129
ENSG00000100888	NR3C1	-0.449337	3.58724e-08	0.732379
ENSG00000164749	NR4A1	1.61582	3.25393e-26	3.06485
ENSG00000239467	NRARP	0.803602	0.0229478	1.74545
ENSG00000272955	NRG1	-1.43684	8.68598e-06	0.369375
ENSG00000152193	NRG4	-2.42235	7.71582e-76	0.186552
ENSG00000169126	NRGN	-0.773137	5.44809e-06	0.585144
ENSG00000103326	NRIP1	2.06798	9.86136e-189	4.19299
ENSG00000185305	NRIP3	0.64068	0.00112523	1.55906
ENSG00000205147	NRP1	-0.591872	0.0373322	0.663481
ENSG00000066777	NSD3	0.177821	0.00791376	1.13117
ENSG00000175395	NSMCE3	-0.496874	0.000113251	0.708641
ENSG00000146063	NSMF	0.568417	3.51132e-09	1.4829
ENSG00000180596	NSUN2	0.278346	3.96267e-06	1.2128
ENSG00000175895	NSUN5	0.425641	0.000459325	1.34317
ENSG00000004534	NT5C2	-0.265325	0.0110316	0.832011
ENSG00000176463	NT5DC1	0.358877	0.0267677	1.28243
ENSG00000131408	NT5DC3	0.386076	0.00113777	1.30683
ENSG00000164332	NT5E	-0.813866	5.28221e-09	0.568856
ENSG00000158480	NT5M	0.558686	0.000328639	1.47293
ENSG00000224152	NUAK1	-1.4841	1.40574e-06	0.357472
ENSG00000171316	NUCB2	0.16778	0.0255366	1.12333
ENSG00000103415	NUDCD1	0.357396	0.000247377	1.28111
ENSG00000165819	NUDT16	-0.377577	0.000430203	0.769729
ENSG00000064607	NUDT3	-0.359909	1.43675e-08	0.779214
ENSG00000182511	NUDT4	-0.845737	6.67378e-28	0.556426
ENSG00000148429	NUDT7	-0.393982	0.00936327	0.761026
ENSG00000253710	NUDT8	0.938522	3.79441e-06	1.91656
ENSG00000078140	NUMB	0.307018	3.96471e-05	1.23715
ENSG00000092148	NUP50	-0.1617	0.0369178	0.893971
ENSG00000134910	NUP58	0.281513	3.79587e-05	1.21547
ENSG00000114784	NXF3	-2.41679	4.58539e-43	0.187273
ENSG00000005812	NXN	-1.03092	3.28083e-21	0.489399
ENSG00000071539	NXT2	-0.98774	6.15876e-27	0.504267
ENSG00000180304	OAF	-1.62828	9.8467e-33	0.323473
ENSG00000185761	OAS1	-1.05626	0.000688976	0.480877
ENSG00000104450	OAS3	-1.51971	7.49906e-11	0.348757
ENSG00000064601	OAT	-0.658526	6.61926e-10	0.633525
ENSG00000105053	OAZ2	0.306142	0.0331451	1.2364
ENSG00000093183	OBSCN	0.73696	5.37973e-12	1.66666
ENSG00000133247	OBSL1	-1.01177	1.89905e-10	0.495939
ENSG00000135482	OCLN	-1.30403	2.69151e-08	0.404992
ENSG00000169155	OCRL	-0.885461	8.78598e-11	0.541314
ENSG00000236423	ODF3B	0.552343	0.0223464	1.46647
ENSG00000213398	OGDHL	-1.24952	0.000124944	0.420587
ENSG00000124201	OLA1	0.256211	0.00194947	1.19434
ENSG00000169857	OLFML2A	-1.71942	4.69871e-20	0.303672
ENSG00000056097	ONECUT2	-1.93684	1.73498e-188	0.261188
ENSG00000267040	OPHN1	0.703807	0.0049398	1.6288
ENSG00000101210	OPN3	-0.745353	4.59516e-10	0.596522
ENSG00000106804	ORAI2	0.336654	0.00168951	1.26282
ENSG00000173852	OSBPL1A	0.250644	0.0427745	1.18974
ENSG00000145715	OSBPL8	-0.386881	2.22141e-09	0.764781
ENSG00000247679	OSM	0.964815	0.00488646	1.95181
ENSG00000213390	OSMR	-0.708091	6.58482e-13	0.61213
ENSG00000166275	OSR2	-0.591226	0.0161936	0.663779
ENSG00000166526	OSTF1	-0.625339	1.45875e-08	0.648267
ENSG00000177119	OTULIN	-0.26554	0.000336523	0.831887
ENSG00000133318	OXCT1	-0.298058	2.57864e-05	0.813347
ENSG00000141068	P2RX1	-0.524823	0.00478166	0.695045
ENSG00000077150	P2RX4	-0.524924	0.00706624	0.694995
ENSG00000171806	P2RX7	-0.657499	0.0122671	0.633976
ENSG00000101844	P2RY1	-1.42913	5.11922e-07	0.371355
ENSG00000156265	P2RY6	0.987103	1.7469e-05	1.9822
ENSG00000151014	P2RY8	-0.940459	6.2693e-20	0.521067
ENSG00000005801	P3H1	-0.517633	3.11314e-07	0.698517
ENSG00000100201	P4HB	-0.465918	1.18784e-13	0.72401
ENSG00000136908	P4HTM	0.321444	0.0414546	1.24958
ENSG00000141756	PACRGL	0.540387	0.000585679	1.45436
ENSG00000100949	PACS2	-0.759878	2.69425e-07	0.590546
ENSG00000249741	PADI2	-0.831898	0.0246137	0.56179
ENSG00000089195	PAF1	0.304859	0.0256639	1.2353
ENSG00000197081	PAICS	0.196256	0.00343065	1.14572
ENSG00000117411	PAK1	-0.29702	0.0180609	0.813932
ENSG00000167114	PAK4	0.496685	0.00102482	1.41097
ENSG00000122484	PALD1	-0.883622	7.46623e-19	0.542005
ENSG00000088367	PALM	0.871282	0.000110361	1.82929
ENSG00000151967	PAM	1.22956	3.00227e-13	2.34496
ENSG00000076641	PAN3	-0.422274	4.54619e-08	0.746248
ENSG00000133317	PAPD7	0.251114	0.00836556	1.19013
ENSG00000205730	PAPSS1	-0.751165	2.21908e-06	0.594123
ENSG00000127955	PAQR8	-1.57717	1.18273e-19	0.335139
ENSG00000123130	PARD3	0.514614	0.000553707	1.42861
ENSG00000200742	PARD6A	0.797925	0.0335551	1.7386
ENSG00000075218	PARL	0.411355	9.13645e-06	1.32993
ENSG00000176087	PARP14	0.439062	8.82449e-07	1.35572
ENSG00000134108	PARP4	-0.216439	0.00275548	0.860687
ENSG00000116580	PARP8	-0.498947	1.69109e-10	0.707623
ENSG00000168575	PATL1	0.210781	0.0407962	1.15731
ENSG00000119878	PBX1	-0.971898	3.42293e-06	0.509835
ENSG00000124788	PBX2	0.444911	4.08355e-05	1.36123
ENSG00000180376	PBX3	0.434719	0.000220548	1.35165
ENSG00000105552	PC	-0.499803	0.00443732	0.707204
ENSG00000196465	PCBD1	0.381636	0.0359838	1.30282
ENSG00000091527	PCBP1	-0.15932	0.0280953	0.895447
ENSG00000106852	PCDH9	2.49772	5.5032e-96	5.64794
ENSG00000080493	PCDHB13	-1.12024	0.000479644	0.460019
ENSG00000267287	PCDHB14	-0.851257	0.0170783	0.554302
ENSG00000248476	PCDHGA11	-1.20139	6.88486e-05	0.434855
ENSG00000247809	PCED1B-AS1	1.04857	0.000769696	2.06848
ENSG00000019144	PCGF5	0.540421	0.000115349	1.4544
ENSG00000175073	PCK2	0.472455	0.0044162	1.38747
ENSG00000074603	PCMTD1	0.275478	0.00578746	1.2104
ENSG00000175826	PCNX3	0.236817	0.0139689	1.17839
ENSG00000242732	PCOLCE2	-1.38687	2.30849e-05	0.382393
ENSG00000229152	PCSK6	-1.06375	9.2404e-05	0.478388
ENSG00000109445	PCYOX1	-0.349174	0.00214563	0.785033
ENSG00000179364	PCYOX1L	-0.354847	0.0207832	0.781952
ENSG00000139684	PCYT2	-0.615093	6.93487e-05	0.652888
ENSG00000168427	PDCD6IPP2	-0.86663	0.00122438	0.548426
ENSG00000115944	PDE12	-0.282448	0.0119493	0.822195
ENSG00000213722	PDE1B	0.647438	0.00124278	1.56638
ENSG00000089289	PDE3B	-1.24168	5.02558e-20	0.422879
ENSG00000264278	PDE4B	-1.09494	0.00138298	0.468157
ENSG00000172053	PDE7A	-1.06022	8.97693e-56	0.479558
ENSG00000214756	PDE9A	-2.15264	1.15713e-13	0.224901
ENSG00000169189	PDGFA	-1.26339	1.68502e-13	0.416564
ENSG00000267249	PDGFC	0.741683	0.0387651	1.67212
ENSG00000213366	PDGFD	-1.4118	3.41053e-07	0.375843
ENSG00000151726	PDIA3	-0.211374	0.0446735	0.863715
ENSG00000060642	PDK3	-1.16512	2.98301e-12	0.445928
ENSG00000128408	PDLIM1	1.63515	1.74665e-12	3.1062
ENSG00000086289	PDLIM2	-0.647561	7.38335e-07	0.638359
ENSG00000261529	PDLIM4	0.927914	0.0021689	1.90252
ENSG00000171606	PDLIM5	-0.454037	0.00972283	0.729997
ENSG00000122783	PDLIM7	-0.309492	0.000988337	0.806926
ENSG00000038358	PDP1	-0.663308	2.06395e-12	0.631429
ENSG00000183978	PDP2	-0.496135	0.0237544	0.709003
ENSG00000226137	PDPN	0.985509	5.72896e-08	1.98001
ENSG00000105723	PDSS2	-0.458627	0.000685751	0.727679
ENSG00000100814	PDXK	-0.402042	1.24653e-06	0.756786
ENSG00000180921	PDZD8	-0.2936	0.000504792	0.815863
ENSG00000117036	PELP1	0.270389	0.00711031	1.20613
ENSG00000215190	PER1	0.917335	1.65552e-08	1.88862
ENSG00000140382	PES1	0.346156	0.00032935	1.27117
ENSG00000197746	PEX26	-0.229138	0.00600213	0.853144
ENSG00000167272	PFKFB4	-0.807954	1.96968e-05	0.571191
ENSG00000116459	PFKP	0.221394	0.00520278	1.16586
ENSG00000011028	PFN1	-0.199655	0.0286764	0.870759
ENSG00000251768	PFN2	1.77525	3.48918e-09	3.42297
ENSG00000163125	PGAM1	-0.237989	0.0116393	0.847926
ENSG00000198276	PGBD5	-0.499681	0.00081493	0.707263
ENSG00000100522	PGGHG	0.529416	1.66192e-05	1.44334
ENSG00000131462	PGM1	-0.324309	0.0146037	0.798681
ENSG00000100991	PGM2	-0.403707	3.8003e-05	0.755913
ENSG00000184500	PHACTR1	-0.795546	4.51351e-05	0.576125
ENSG00000131475	PHACTR2	-0.55985	1.27505e-06	0.678373
ENSG00000197409	PHACTR3	-1.0899	1.10157e-55	0.469795
ENSG00000172954	PHC2	-0.440645	1.3609e-05	0.736805
ENSG00000047849	PHF10	0.37572	3.61877e-10	1.29749
ENSG00000198554	PHF12	0.225964	0.0147289	1.16956
ENSG00000187954	PHF2	-0.271952	0.0164536	0.828198
ENSG00000158406	PHF20L1	-0.221385	0.00760586	0.857742
ENSG00000168769	PHF21A	0.413058	1.14407e-07	1.3315
ENSG00000254595	PHF21B	1.04446	0.0025947	2.0626
ENSG00000078618	PHGDH	0.380455	0.0283526	1.30175
ENSG00000105197	PHKA2	-0.382173	0.000767021	0.767281
ENSG00000133703	PHKB	-0.55791	8.63023e-10	0.679286
ENSG00000215908	PHLDA1	-0.781265	8.54328e-13	0.581856
ENSG00000162757	PHLDA3	0.505222	0.029909	1.41934
ENSG00000105497	PHLDB1	0.918613	2.36677e-14	1.8903
ENSG00000177058	PHTF2	-0.444928	0.000322353	0.734621
ENSG00000163362	PHYKPL	0.223636	0.0368673	1.16767
ENSG00000124831	PI4KA	-0.223726	0.00263341	0.856351
ENSG00000167113	PIBF1	0.276563	0.0473665	1.21131
ENSG00000178741	PID1	-1.71023	1.76232e-67	0.305611
ENSG00000231259	PIF1	0.698895	0.00104022	1.62326
ENSG00000109107	PIGB	-0.351123	0.0269585	0.783974
ENSG00000167220	PIGK	-0.53716	1.238e-06	0.689126
ENSG00000147206	PIGM	-0.326111	0.0395331	0.797684
[truncated: 1,150 more rows]

## Sheet: Upregulated 2fold
Gene ID	Gene name	log2 Fold Change	P-adj	Fold Change
ENSG00000226287	AATK	1.70553	7.94e-08	3.26149
ENSG00000224959	ABCA6	1.71006	7.1e-14	3.27174
ENSG00000231765	ABCC13	1.82773	6.93e-09	3.54977
ENSG00000201558	AC002454.1	1.05816	0.00176184	2.08227
ENSG00000249119	AC005532.5	1.03193	0.00141688	2.04475
ENSG00000259924	AC022182.1	1.21109	6.9e-07	2.31512
ENSG00000186567	AC025171.1	1.40475	6.33e-19	2.64773
ENSG00000272076	AC084219.4	1.08578	0.00106229	2.12252
ENSG00000169991	ACKR2	1.28705	2.5e-05	2.44028
ENSG00000160445	ADGRL2	2.09566	1.2e-120	4.27422
ENSG00000164626	AGRN	1.18266	4.1e-23	2.26994
ENSG00000066379	AJUBA	1.7923	5.45e-57	3.46366
ENSG00000079482	ALPK3	1.39528	4e-12	2.6304
ENSG00000103707	ANK2	1.06716	0.000289257	2.0953
ENSG00000250802	ANKRD31	1.08377	0.000461727	2.11957
ENSG00000177406	ANXA1	1.41118	2.56e-22	2.65954
ENSG00000248791	ANXA2R	1.42571	7.76e-12	2.68646
ENSG00000181963	APBA1	1.19707	0.000388603	2.29274
ENSG00000168939	ARAP2	1.00613	0.000110993	2.00852
ENSG00000137070	ARAP3	1.13869	3.64e-08	2.2018
ENSG00000237356	ARHGAP22	1.05429	0.000993422	2.07669
ENSG00000198612	ARHGAP5	1.01836	1.34e-20	2.02561
ENSG00000144161	ARHGEF17	1.25483	1.04e-33	2.3864
ENSG00000128228	ARHGEF25	1.18206	1.09e-11	2.26901
ENSG00000175445	ARRDC3	1.34865	1.66e-14	2.54673
ENSG00000272452	ATF3	1.18944	4.93e-07	2.28063
ENSG00000107960	ATP6V0A1	1.23046	4.78e-17	2.34642
ENSG00000261408	B4GALNT1	1.00501	0.00317686	2.00696
ENSG00000089351	BBX	1.88364	3.36e-137	3.69005
ENSG00000236255	BCL3	1.294	9.65e-11	2.45208
ENSG00000259109	BICC1	2.88183	1.28e-24	7.37083
ENSG00000166228	BMF	1.52133	5.24e-34	2.87056
ENSG00000088298	BNIP3P41	1.32211	4.66e-20	2.50032
ENSG00000258472	C15orf52	1.00246	6.07e-06	2.00341
ENSG00000233061	CADPS2	1.48236	4.86e-06	2.79406
ENSG00000261490	CAND2	1.59887	2.03e-23	3.02906
ENSG00000262831	CARD11	1.901	4.35e-14	3.73471
ENSG00000148154	CCPG1	1.02071	4.55e-18	2.02892
ENSG00000182502	CD163	4.01838	1.84e-112	16.2051
ENSG00000085117	CDC42EP2	1.47303	4.69e-09	2.77603
ENSG00000151458	CDH24	1.73	6.37e-91	3.31728
ENSG00000160688	CDKN2C	1.92136	9.13e-109	3.7878
ENSG00000252311	CECR7	2.09803	5.32e-12	4.28124
ENSG00000198580	CFH	3.73128	3.88e-55	13.2809
ENSG00000176268	CHRM4	1.05723	0.00177096	2.08093
ENSG00000185920	CKB	1.38392	7.89e-13	2.60976
ENSG00000251791	CMYA5	1.8345	9.37e-26	3.56647
ENSG00000214646	CNTN4	2.13566	4.27e-17	4.39439
ENSG00000187796	COL27A1	1.39963	5.83e-84	2.63833
ENSG00000196511	COL6A2	1.32292	8.67e-26	2.50172
ENSG00000151640	COL8A2	1.11042	3.68e-10	2.15909
ENSG00000259820	CPEB2	1.45674	3.08e-42	2.74487
ENSG00000269510	CPED1	1.16898	0.000489658	2.24852
ENSG00000164100	CSPG4	2.39138	4.7e-29	5.24661
ENSG00000230325	CTB-57H20.1	1.17594	0.000104023	2.25941
ENSG00000233369	CTD-2184D3.5	2.51694	1.05e-32	5.72367
ENSG00000229043	CTD-2201E18.3	1.00355	1.01e-09	2.00492
ENSG00000226085	CTSV	1.56893	6.25e-08	2.96684
ENSG00000257354	CTXN1	1.20004	3.55e-05	2.29747
ENSG00000168243	CYB5R2	1.42173	6.45e-09	2.67906
ENSG00000213463	CYP1B1	1.53803	1.11e-09	2.90398
ENSG00000170629	CYTIP	1.47857	1.37e-06	2.78672
ENSG00000122477	DFNA5	1.13737	0.000500985	2.1998
ENSG00000258334	DNAH10	1.15915	0.000600331	2.23326
ENSG00000135722	DPY19L2P1	1.138	8.96e-05	2.20075
ENSG00000135972	DST	1.88127	5e-69	3.684
ENSG00000237489	DTX3	1.62319	3.53e-15	3.08056
ENSG00000254577	DUBR	1.37861	4.76e-06	2.60017
ENSG00000188681	DUSP5P1	2.04962	2.34e-19	4.13996
ENSG00000240288	E2F5	1.21923	2.62e-13	2.32822
ENSG00000006576	EEF1A2	1.60911	6.05e-79	3.05065
ENSG00000185291	ETV1	1.01741	2.01e-09	2.02428
ENSG00000125351	ETV5	1.23642	2.45e-28	2.35614
ENSG00000134825	F2RL3	1.57412	1.37e-54	2.97754
ENSG00000156711	FAM184A	1.50378	4.66e-08	2.83584
ENSG00000200063	FAM227A	1.08697	0.00156585	2.12428
ENSG00000187608	FARP1	1.55175	2.68e-10	2.93172
ENSG00000230424	FCGR1B	1.10511	0.000912131	2.15115
ENSG00000120885	FERMT2	1.25149	0.000127103	2.38087
ENSG00000162512	FHL1	1.33232	3.86e-20	2.51807
ENSG00000161265	FOSB	1.63068	4.6e-10	3.09659
ENSG00000103226	FOXO1	1.0256	8.97e-13	2.03581
ENSG00000249353	FOXP2	1.92633	6.84e-29	3.80087
ENSG00000178947	FPGT-TNNI3K	1.27763	0.000104578	2.4244
ENSG00000145431	FSD1	1.16085	0.000133563	2.23589
ENSG00000233524	FZD6	1.06381	0.00131422	2.09045
ENSG00000273319	FZD8	1.98871	1.89e-10	3.96883
ENSG00000226107	GATM	1.52215	6.92e-07	2.87219
ENSG00000167985	GJC1	1.04289	2.27e-11	2.06036
ENSG00000134755	GNG12	1.95874	1.79e-18	3.88722
ENSG00000111110	GNG4	1.73493	1.34e-13	3.32863
ENSG00000196544	GPR153	1.27435	4.66e-14	2.4189
ENSG00000240668	GPR183	2.55452	1.17e-21	5.87472
ENSG00000160055	GPR63	1.22831	4.3e-12	2.34292
ENSG00000132541	GPR65	1.00192	2.55e-15	2.00267
ENSG00000177173	GPR85	1.1841	3.82e-05	2.27221
ENSG00000135407	GZMA	2.12653	3.33e-26	4.36666
ENSG00000023608	HBEGF	1.17596	1.03e-12	2.25944
ENSG00000164031	HEBP2	1.23229	8.65e-70	2.34939
ENSG00000170469	HERC5	1.015	9.47e-06	2.02091
ENSG00000271789	HOXA3	1.43742	1.09e-09	2.70837
ENSG00000271840	HOXA5	1.77173	3.78e-17	3.41464
ENSG00000100151	HOXA6	1.13807	1.34e-05	2.20087
ENSG00000260293	HOXA7	1.25589	6.43e-05	2.38815
ENSG00000215699	HS3ST4	1.53804	5.96e-29	2.90399
ENSG00000067208	HSD11B1	1.57716	2.77e-47	2.98382
ENSG00000239697	ICAM1	1.92949	6.7e-29	3.80919
ENSG00000100056	IDS	1.01805	1.46e-13	2.02518
ENSG00000169490	IGF2BP1	2.53488	2.16e-175	5.79527
ENSG00000227896	IGSF3	1.08828	5.16e-07	2.1262
ENSG00000116819	IL10RA	1.16856	1.3e-10	2.24787
ENSG00000197442	IL1B	1.23033	2.25e-44	2.34621
ENSG00000163249	IL7R	1.30189	7.62e-13	2.46551
ENSG00000070018	IPCEF1	1.04374	2.91e-29	2.06156
ENSG00000198945	IQGAP2	2.19716	6.74e-117	4.58576
ENSG00000244232	ISM1	1.54238	5.53e-08	2.91275
ENSG00000198155	ITGA2B	1.25876	2.55e-05	2.3929
ENSG00000235008	KB-1460A1.1	1.60147	5.11e-07	3.03452
ENSG00000075651	KCNN2	1.28133	2.4e-35	2.43063
ENSG00000120688	KCNQ5	1.18029	1.88e-13	2.26622
ENSG00000124535	KDM6B	1.04504	4.58e-24	2.06342
ENSG00000251648	KIF1A	2.25744	1.61e-16	4.78141
ENSG00000173809	KLHL13	2.09733	1.51e-11	4.27918
ENSG00000198088	KYNU	2.5727	1.38e-42	5.94923
ENSG00000230778	L3MBTL4	1.58403	9.21e-10	2.99806
ENSG00000257576	L3MBTL4-AS1	1.64861	1.43e-07	3.13531
ENSG00000174939	LIMA1	1.11678	1.82e-13	2.16863
ENSG00000170458	LINC01270	1.36456	2.88e-07	2.57498
ENSG00000227285	LPAL2	1.02108	0.00309509	2.02944
ENSG00000204304	LRP1	1.35898	7.9e-63	2.56504
ENSG00000232859	MAPK11	1.26443	1.24e-05	2.40232
ENSG00000235884	MED12L	1.09508	0.00122312	2.13625
ENSG00000146350	MEI1	1.75723	2.9e-35	3.38047
ENSG00000248905	MELTF	1.71257	3.02e-14	3.27744
ENSG00000233270	MIR99AHG	2.32631	4.24e-16	5.01522
ENSG00000225163	MLF1	1.28964	0.000103292	2.44468
ENSG00000186326	MMP25	1.12819	1.04e-05	2.18585
ENSG00000225113	MORC4	1.22658	1.04e-05	2.34011
ENSG00000157036	MS4A6A	1.40297	8.06e-40	2.64446
ENSG00000138101	MTCL1	1.2605	1.69e-15	2.39579
ENSG00000183628	NALT1	1.01523	1.17e-05	2.02123
ENSG00000163577	NBEA	1.49134	8.92e-22	2.8115
ENSG00000150667	NECTIN4	1.05603	0.0023191	2.0792
ENSG00000062282	NFKB2	1.13895	2.02e-22	2.2022
ENSG00000164749	NR4A1	1.61582	3.25e-26	3.06485
ENSG00000103326	NRIP1	2.06798	9.86e-189	4.19299
ENSG00000151967	PAM	1.22956	3e-13	2.34496
ENSG00000106852	PCDH9	2.49772	5.5e-96	5.64794
ENSG00000247809	PCED1B-AS1	1.04857	0.000769696	2.06848
ENSG00000128408	PDLIM1	1.63515	1.75e-12	3.1062
ENSG00000251768	PFN2	1.77525	3.49e-09	3.42297
ENSG00000254595	PHF21B	1.04446	0.0025947	2.0626
ENSG00000239272	PLA2G2C	1.61906	9.81e-09	3.07175
ENSG00000238141	PLB1	1.20641	0.000300241	2.30762
ENSG00000179921	PLCL1	1.06759	0.00131562	2.09593
ENSG00000234009	PLEKHA5	1.05497	3.69e-09	2.07768
ENSG00000267106	PLEKHG4	1.01696	4.56e-07	2.02365
ENSG00000170417	PLPP3	1.95433	1.75e-21	3.87535
ENSG00000263350	PPM1H	1.12101	3.92e-05	2.175
ENSG00000182405	PPM1M	1.04388	9.27e-08	2.06177
ENSG00000204482	PPP1R27	2.01144	4.15e-106	4.03184
ENSG00000150636	PROK2	1.30629	2.46e-05	2.47305
ENSG00000130066	PRTG	1.07851	5.55e-06	2.11186
ENSG00000238723	PTH1R	1.02822	0.00304877	2.0395
ENSG00000238058	PTPRU	1.57875	2.05e-08	2.9871
ENSG00000259088	PYGO1	1.65808	7.83e-08	3.15596
ENSG00000138443	RERE	1.09268	1.12e-38	2.1327
ENSG00000205423	RHOBTB1	1.10885	2.21e-14	2.15673
ENSG00000267397	RNF208	1.00897	0.000318301	2.01247
ENSG00000183508	RP11-369E15.1	1.1372	5.44e-12	2.19954
ENSG00000185650	RP11-369E15.4	1.12835	3.53e-09	2.18609
ENSG00000267179	RP11-53O19.1	1.04688	0.00255911	2.06605
ENSG00000241529	RP11-54O7.1	1.03492	0.00296626	2.049
ENSG00000241597	RP11-57A19.2	1.20579	0.00026304	2.30664
ENSG00000147168	RP5-943J3.2	1.15731	3.13e-05	2.23041
ENSG00000144115	RPS24P17	1.2125	1e-05	2.31739
ENSG00000256294	S100A8	1.7933	2.24e-33	3.46606
ENSG00000253250	SCAMP5	1.36161	2.16e-12	2.56972
ENSG00000244040	SCD5	1.55464	8.56e-13	2.93761
ENSG00000130270	SEPT11	1.11441	1.85e-24	2.16507
ENSG00000240489	SFRP2	2.064	3.72e-15	4.18145
ENSG00000168405	SH2D3C	1.78025	9.54e-11	3.43486
ENSG00000103550	SLC12A3	1.87169	3.93e-113	3.65961
ENSG00000156639	SLC37A2	1.02257	4.16e-34	2.03154
ENSG00000181804	SLC44A2	1.07347	3.38e-09	2.10448
ENSG00000204301	SLC6A12	1.87769	1.51e-10	3.67486
ENSG00000198346	SLC7A2	1.37658	1.31e-37	2.59653
ENSG00000149600	SNED1	1.99395	1.75e-94	3.98325
ENSG00000263712	SP9	1.34594	4.51e-05	2.54196
ENSG00000181788	SPATA6	1.03863	8.03e-45	2.05427
ENSG00000230366	SPHK1	1.4152	1.14e-05	2.66697
ENSG00000155657	SPINT1	1.04388	1.39e-05	2.06177
ENSG00000244165	ST6GAL1	1.24617	2.53e-14	2.37211
ENSG00000188827	STOM	1.07322	2.57e-36	2.10412
ENSG00000206417	SULT1B1	2.24056	4.49e-62	4.72582
ENSG00000100288	SYNE2	1.68402	2.68e-08	3.21322
ENSG00000198885	TCEA3	1.37968	1.97e-06	2.6021
ENSG00000196793	TESPA1	1.07522	0.000672647	2.10704
ENSG00000079691	TGFB3	1.562	2.88e-11	2.95263
ENSG00000172366	TGFBI	2.32243	1.12e-93	5.00174
ENSG00000215068	TGIF1	1.42483	6.81e-19	2.68484
ENSG00000226259	TLR1	1.01278	9.47e-05	2.01779
ENSG00000125247	TMEM218	1.76831	9.15e-67	3.40654
ENSG00000272338	TNN	1.70344	1.95e-10	3.25677
ENSG00000205592	TP53I11	1.58434	1.15e-15	2.9987
ENSG00000117226	TP63	2.36093	8.47e-35	5.13702
ENSG00000136811	TRAPPC9	1.07021	2e-61	2.09974
ENSG00000118162	TRIB1	1.47044	1.19e-20	2.77107
ENSG00000244617	TRIM71	1.71984	5.13e-08	3.29401
ENSG00000141699	TRIO	1.28142	6.35e-60	2.43079
ENSG00000223380	TSHZ1	2.61877	3.45e-255	6.14224
ENSG00000233527	TTC39B	1.53455	5.5e-12	2.89699
ENSG00000175873	TTYH2	1.33914	3.07e-15	2.53
ENSG00000231043	VENTX	1.08297	0.000157587	2.1184
ENSG00000268889	WDR17	1.68509	6.55e-11	3.21559
ENSG00000165688	WIPF1	1.09055	5.71e-37	2.12955
ENSG00000235706	WLS	1.8758	6.24e-19	3.67006
ENSG00000233895	YAP1	1.57589	9.55e-09	2.9812
ENSG00000115756	ZCCHC2	1.17236	6.4e-44	2.2538
ENSG00000213988	ZDBF2	1.78631	2.55e-15	3.44931
ENSG00000261098	ZFHX2	1.07952	4.77e-08	2.11334
ENSG00000273284	ZIC1	1.00519	5.16e-05	2.00721
ENSG00000224464	ZNF239	1.25882	3.4e-05	2.393
ENSG00000243609	ZNF483	1.15364	9.28e-05	2.22474
ENSG00000127334	ZSWIM6	1.1274	7.13e-41	2.18465

## Sheet: Downregulated 2fold
Gene ID	Gene name	log2 Fold Change	P-adj	Fold Change
ENSG00000014123	ABCA1	-1.4081	5.61226e-39	0.376807
ENSG00000155324	AC018462.2	-1.02917	0.000331121	0.489991
ENSG00000213132	AC073109.2	-1.55888	9.8405e-07	0.339414
ENSG00000227591	AC091878.1	-1.06535	0.00201613	0.477856
ENSG00000054116	ACAP1	-4.43621	4.17133e-92	0.0461921
ENSG00000167895	ACSL1	-1.16649	8.34219e-41	0.445505
ENSG00000172339	ADAMTS10	-1.66703	8.27737e-08	0.314901
ENSG00000168807	ADCY1	-1.51851	5.63357e-08	0.349046
ENSG00000141376	ADD3	-1.91512	1.42377e-37	0.265149
ENSG00000115355	ADGRA2	-1.40999	7.45975e-80	0.376315
ENSG00000188739	ADGRG5	-1.49284	5.68905e-07	0.355313
ENSG00000173599	ADRB2	-1.01854	5.68876e-09	0.493614
ENSG00000181852	AGPAT3	-1.06085	1.4032e-35	0.479351
ENSG00000104043	AHNAK	-1.5129	3.15685e-142	0.350406
ENSG00000205809	AIM1	-1.2785	4.84266e-05	0.412224
ENSG00000214439	AK5	-1.6092	4.93394e-07	0.327781
ENSG00000123933	AKAP7	-1.10942	1.11764e-15	0.463479
ENSG00000251247	AKR1C3	-2.96611	7.02674e-26	0.127971
ENSG00000109762	ALOX5	-1.19575	0.000150061	0.436558
ENSG00000178917	AMOT	-1.2602	3.20852e-10	0.417487
ENSG00000153976	ANGPT1	-1.62212	3.34083e-07	0.324858
ENSG00000132122	ANKH	-1.36852	7.29186e-40	0.387287
ENSG00000257815	ANKRD18DP	-1.36078	1.90748e-06	0.389373
ENSG00000171604	ANKRD33B	-1.34631	8.11047e-10	0.393296
ENSG00000189164	ANKRD36B	-1.17406	2.92467e-07	0.443174
ENSG00000218283	AOAH	-1.56208	1.94755e-10	0.338662
ENSG00000069345	AP1S2	-1.22227	3.23827e-45	0.428607
ENSG00000125445	APCDD1	-3.51388	8.50682e-121	0.087542
ENSG00000163291	ARHGAP44	-1.97936	5.928e-29	0.253602
ENSG00000141560	ARHGEF3	-1.51953	2.53394e-19	0.348801
ENSG00000112511	ARID5B	-1.25093	4.74086e-16	0.420176
ENSG00000107140	ARL10	-2.11934	2.24519e-17	0.230152
ENSG00000089876	ARMC4	-1.38873	3.02379e-16	0.381901
ENSG00000145016	ARPP21	-4.21237	2.42422e-128	0.0539447
ENSG00000215790	ARTN	-1.79747	6.8408e-11	0.287679
ENSG00000196312	ASAP2	-1.84444	3.80909e-22	0.278463
ENSG00000137547	ASGR2	-1.73971	6.73852e-51	0.29943
ENSG00000105576	ATP10A	-1.90495	1.16404e-73	0.267026
ENSG00000271721	B3GNT5	-1.90628	7.19617e-12	0.26678
ENSG00000070404	B3GNT7	-1.78808	2.22627e-09	0.289556
ENSG00000165912	B3GNT8	-1.7247	8.7321e-13	0.302561
ENSG00000115525	B4GALNT4	-1.28631	4.70985e-07	0.41
ENSG00000104983	BAMBI	-1.02365	5.08819e-06	0.49187
ENSG00000171992	BARX1	-1.06063	3.52287e-11	0.479423
ENSG00000115020	BASP1	-1.21966	7.69279e-79	0.429385
ENSG00000140280	BCAR1	-1.01695	4.45075e-10	0.49416
ENSG00000142676	BCL2	-1.04523	2.03114e-68	0.484568
ENSG00000108239	BDH1	-1.16545	3.72898e-18	0.445826
ENSG00000006118	BDNF	-1.30013	8.21136e-05	0.40609
ENSG00000108771	BEND5	-2.11896	5.46151e-12	0.230213
ENSG00000134265	BEX1	-4.92349	3.80553e-180	0.032952
ENSG00000106367	BHLHE40	-1.38848	5.50227e-25	0.381968
ENSG00000087266	BMP2	-2.44949	1.85072e-211	0.183075
ENSG00000184937	BOC	-1.88291	1.49583e-09	0.271136
ENSG00000158623	BTBD6	-1.01511	1.5752e-12	0.494791
ENSG00000163596	BTBD7P1	-1.25765	5.8346e-05	0.418225
ENSG00000121900	C14orf132	-1.09715	0.000763246	0.467437
ENSG00000026036	C16orf45	-1.2011	0.000197222	0.434942
ENSG00000177542	C1orf21	-1.37993	6.11214e-22	0.384237
ENSG00000163235	C1orf226	-1.54919	3.65447e-07	0.341703
ENSG00000182108	C3orf52	-1.05459	8.06546e-08	0.481433
ENSG00000185220	C3orf58	-1.17337	1.10668e-08	0.443385
ENSG00000111361	C9orf3	-1.36609	2.4816e-35	0.387941
ENSG00000196911	C9orf47	-2.93267	1.29827e-27	0.130972
ENSG00000143353	CADM1	-3.40162	2.25925e-58	0.0946262
ENSG00000196756	CAMK1	-1.08392	3.22206e-19	0.471745
ENSG00000122068	CAMK1D	-1.16654	1.50806e-32	0.445488
ENSG00000255135	CARMIL2	-1.65046	1.89629e-07	0.318538
ENSG00000214046	CASZ1	-1.78759	2.16357e-42	0.289655
ENSG00000188906	CCL2	-1.28461	5.8839e-05	0.410482
ENSG00000111641	CCND1	-4.79398	3.59327e-189	0.036047
ENSG00000136280	CCR2	-1.97199	9.2585e-60	0.254902
ENSG00000130332	CD109	-1.29778	6.46443e-24	0.406753
ENSG00000166484	CD163L1	-1.5659	5.77062e-13	0.337766
ENSG00000142303	CD1C	-1.16555	0.000192684	0.445794
ENSG00000083444	CD1D	-2.65197	1.09197e-91	0.159103
ENSG00000269693	CD209	-1.55912	1.087e-06	0.339358
ENSG00000178209	CD44	-1.57268	4.0319e-192	0.336184
ENSG00000256594	CD70	-1.1174	2.73822e-14	0.460924
ENSG00000223482	CD86	-2.66504	1.50562e-20	0.157667
ENSG00000183010	CD93	-5.80752	1.20512e-128	0.0178551
ENSG00000198756	CDA	-1.16352	2.63683e-05	0.446422
ENSG00000115677	CDC42EP3	-2.53036	3.38836e-248	0.173095
ENSG00000166166	CDH23	-1.20367	3.21437e-10	0.434168
ENSG00000138834	CDHR1	-1.65308	3.54042e-61	0.317961
ENSG00000135931	CDKL5	-1.42311	6.39201e-07	0.372907
ENSG00000259562	CDKN2B	-1.25291	0.000173484	0.4196
ENSG00000064309	CEACAM4	-1.06619	0.00142827	0.477577
ENSG00000075336	CFP	-2.21644	2.522e-36	0.215172
ENSG00000229325	CHI3L1	-1.63563	2.19512e-07	0.321829
ENSG00000101246	CHST13	-1.33899	3.68484e-19	0.395298
ENSG00000142556	CHST2	-1.85252	2.28875e-26	0.276909
ENSG00000261455	CISH	-1.09251	9.19545e-06	0.468944
ENSG00000134109	CITED2	-1.31831	1.07209e-105	0.401005
ENSG00000136895	CLDN7	-1.15468	0.000169582	0.449164
ENSG00000102221	CNR1	-2.59768	6.55437e-22	0.165204
ENSG00000057663	COL23A1	-1.20134	3.08676e-17	0.43487
ENSG00000154114	CPM	-1.32189	2.71306e-24	0.40001
ENSG00000160193	CRIM1	-1.86694	5.433e-46	0.274155
ENSG00000157077	CRISPLD2	-3.49624	4.18551e-58	0.0886188
ENSG00000040531	CTD-2547L24.3	-1.11622	1.75662e-07	0.461299
ENSG00000137818	CTSG	-1.14233	1.24569e-48	0.453028
ENSG00000198908	CTSL	-1.00563	1.00615e-05	0.498051
ENSG00000266173	CX3CR1	-1.34645	2.38008e-12	0.39326
ENSG00000084072	CXCL1	-1.50389	1.96223e-27	0.352601
ENSG00000144681	CXXC5	-2.55826	1.41446e-27	0.169781
ENSG00000138668	CYBB	-1.082	3.04252e-61	0.472372
ENSG00000260498	CYP2S1	-1.47479	4.56592e-06	0.359785
ENSG00000005238	CYTH4	-1.20426	2.86149e-08	0.433992
ENSG00000171867	DAPK1	-1.92651	1.44308e-73	0.263065
ENSG00000186603	DCHS2	-1.21339	3.61385e-07	0.431253
ENSG00000143315	DDX10P1	-1.32069	1.68929e-18	0.400342
ENSG00000163798	DEF6	-2.15002	7.90034e-44	0.22531
ENSG00000104856	DGKG	-1.79634	7.4997e-14	0.287904
ENSG00000010244	DHCR24	-1.13092	1.34083e-42	0.456624
ENSG00000113638	DKK2	-1.29557	1.62879e-14	0.407376
ENSG00000119139	DLL1	-2.1167	7.68654e-20	0.230574
ENSG00000108515	DLL4	-3.26874	5.11371e-49	0.103756
ENSG00000259886	DLX2	-1.02793	0.000419398	0.490412
ENSG00000106346	DLX3	-3.23703	1.37593e-66	0.106061
ENSG00000223855	DNAH8	-1.17996	0.000481561	0.441364
ENSG00000110660	DPP4	-1.7726	2.44435e-34	0.292681
ENSG00000244560	DSEL	-1.53864	7.30497e-07	0.344211
ENSG00000222489	DUSP4	-1.85835	2.125e-21	0.275791
ENSG00000117419	EBF1	-1.25812	4.72761e-16	0.418088
ENSG00000186448	EGLN1	-2.35205	1.0951e-71	0.195867
ENSG00000065413	ELANE	-1.21219	8.05679e-35	0.431614
ENSG00000117525	EMID1	-1.10718	0.000107505	0.464201
ENSG00000132763	ENC1	-2.34305	5.66601e-26	0.197094
ENSG00000135763	EPAS1	-2.62951	1.38912e-108	0.161599
ENSG00000158636	EPB41L3	-2.48475	3.4307e-89	0.178655
ENSG00000157625	EPHB3	-1.71276	9.61951e-33	0.305076
ENSG00000171777	ERRFI1	-1.16904	1.00527e-07	0.444718
ENSG00000254463	ESR1	-1.58249	6.20282e-07	0.333905
ENSG00000154222	ETS1	-1.16286	2.97847e-19	0.446626
ENSG00000178537	EXPH5	-1.12747	1.20351e-05	0.457718
ENSG00000196498	FAM107B	-1.12314	1.12418e-56	0.459094
ENSG00000135048	FAM117A	-1.03647	1.21683e-13	0.487519
ENSG00000168385	FAM135B	-6.27399	0	0.0129223
ENSG00000114107	FAM189A1	-2.31247	8.48198e-17	0.201315
ENSG00000163050	FAM43A	-1.41835	2.15816e-51	0.374141
ENSG00000123607	FAM46A	-1.4857	1.63462e-30	0.357076
ENSG00000244682	FAM46C	-2.61986	3.68267e-23	0.162684
ENSG00000164306	FAM69C	-5.11799	1.74297e-93	0.028796
ENSG00000080298	FAR2	-2.03066	4.31044e-39	0.244743
ENSG00000163406	FAT1	-4.09389	1.3609e-132	0.058562
ENSG00000204923	FCGR2B	-1.66328	1.09505e-11	0.31572
ENSG00000231889	FCGR2C	-1.21421	1.44652e-06	0.43101
ENSG00000210107	FGD4	-1.15908	0.00061064	0.447798
ENSG00000258082	FGL2	-3.4347	1.39558e-36	0.0924811
ENSG00000100100	FILIP1L	-1.21212	0.000310371	0.431633
ENSG00000164543	FN1	-1.22414	2.9202e-10	0.428052
ENSG00000152939	FNBP1P1	-2.12287	7.95441e-13	0.229589
ENSG00000196814	FRMD3	-1.40964	6.18902e-09	0.376406
ENSG00000219545	FRMD4A	-2.55857	9.40542e-30	0.169744
ENSG00000104331	FRY	-4.31865	0	0.0501138
ENSG00000224043	FRY-AS1	-1.60613	5.58533e-07	0.328479
ENSG00000113494	FSTL4	-3.70864	3.51392e-55	0.0764869
ENSG00000126351	GAB2	-1.78185	1.07511e-36	0.29081
ENSG00000177191	GAS6-AS1	-1.35155	6.60587e-09	0.39187
ENSG00000229186	GCNT1	-3.44559	1.16558e-45	0.0917858
ENSG00000105404	GIPC3	-1.97658	1.18545e-12	0.254092
ENSG00000128487	GLIS3	-1.23143	5.89162e-24	0.425895
ENSG00000120519	GNAI1	-1.21573	2.17656e-12	0.430554
ENSG00000242259	GNG2	-1.22871	2.07655e-14	0.4267
ENSG00000165028	GOT1	-2.64321	1.09301e-19	0.160072
ENSG00000229839	GPC3	-1.50377	1.22216e-07	0.35263
ENSG00000122126	GPR68	-1.66701	9.36023e-30	0.314906
ENSG00000115841	GPRASP2	-1.19388	6.40625e-05	0.437127
ENSG00000078319	GPRC5C	-1.09637	1.4476e-09	0.467693
ENSG00000121297	GRAMD3	-1.22381	1.8654e-05	0.42815
ENSG00000155256	GS1-358P8.4	-1.33487	7.89286e-24	0.396428
ENSG00000129255	GYG2	-1.50656	1.41623e-33	0.351949
ENSG00000227986	HAND2-AS1	-1.20373	6.41334e-05	0.434153
ENSG00000237484	HGF	-2.78641	3.96729e-30	0.144946
ENSG00000136527	HIPK2	-1.45001	1.92747e-114	0.366019
ENSG00000141568	HIVEP3	-1.25883	2.84633e-45	0.417883
ENSG00000099783	HLA-B	-1.01127	1.53253e-64	0.496109
ENSG00000163866	HOMER3	-1.19689	3.71334e-15	0.436216
ENSG00000162804	HPSE	-1.28338	1.88854e-19	0.410832
ENSG00000253326	HSH2D	-1.20233	3.79329e-05	0.434573
ENSG00000189376	HSPA7	-1.34013	2.73928e-06	0.394986
ENSG00000271270	HSPG2	-1.6709	5.75437e-29	0.314056
ENSG00000181896	HUNK	-4.57244	2.17792e-93	0.0420299
ENSG00000148175	ICOSLG	-1.29951	4.34892e-28	0.406265
ENSG00000112079	ID2	-1.78702	1.44977e-44	0.289769
ENSG00000182518	ID3	-1.8064	8.76165e-10	0.285903
ENSG00000236859	IGFBP5	-2.07173	7.16018e-20	0.237874
ENSG00000204619	IGFBP7	-1.20126	4.98751e-18	0.434896
ENSG00000163681	IL13RA1	-1.0676	3.31815e-36	0.477113
ENSG00000198121	IL17RC	-1.45449	8.07689e-06	0.364885
ENSG00000204366	IL18R1	-3.09687	5.58109e-32	0.116883
ENSG00000272491	IL18RAP	-1.25299	0.000149718	0.419579
ENSG00000172382	IL2RG	-1.39079	2.25663e-05	0.381355
ENSG00000239039	INHBA	-2.57044	9.46955e-18	0.168352
ENSG00000170425	ITGA9	-2.2744	5.90565e-14	0.206699
ENSG00000189171	ITGAX	-1.15893	6.3039e-05	0.447844
ENSG00000124688	ITGB5	-2.17209	1.50361e-32	0.22189
ENSG00000099860	ITGB7	-1.64036	7.58454e-16	0.320776
ENSG00000162910	JAG2	-1.52506	3.89525e-15	0.347466
ENSG00000182552	JAZF1	-1.12678	1.66583e-08	0.457937
ENSG00000102554	KALRN	-1.08306	0.000514507	0.472027
ENSG00000106459	KANK1	-1.68108	2.99005e-30	0.311848
ENSG00000167173	KCND2	-3.15695	2.86533e-166	0.112115
ENSG00000124370	KCNMA1	-2.12105	7.71059e-13	0.22988
ENSG00000221909	KCNQ1	-1.1073	1.5687e-07	0.464161
ENSG00000267283	KCNS1	-1.07721	0.0017515	0.473946
ENSG00000143179	KCTD12	-1.05244	9.98467e-42	0.482152
ENSG00000136319	KIAA1147	-1.08568	2.52331e-15	0.471169
ENSG00000178385	KLF15	-2.13907	2.53394e-19	0.227025
ENSG00000173486	KLF4	-1.90126	1.30953e-19	0.26771
ENSG00000267199	KLRC2	-1.02763	0.00117636	0.490515
ENSG00000266777	LANCL3	-1.26232	0.000155849	0.416874
ENSG00000186704	LGALS3	-1.01337	0.00165788	0.495389
ENSG00000226696	LHFP	-1.59112	7.19956e-12	0.331914
ENSG00000108960	LINC00342	-1.06571	9.5224e-08	0.477739
ENSG00000138297	LINC00482	-1.61796	5.58682e-30	0.325795
ENSG00000221988	LINC00654	-1.06084	0.000891946	0.479353
ENSG00000187079	LINC00674	-1.32891	2.50418e-12	0.398068
ENSG00000262074	LINC01397	-1.61285	4.9257e-07	0.326952
ENSG00000263320	LINC02202	-1.06654	0.00194134	0.477463
ENSG00000259378	LINC02205	-1.32384	6.32719e-05	0.399471
ENSG00000162520	LPAR1	-1.18989	0.000401662	0.438335
ENSG00000068001	LPL	-1.66944	1.27002e-10	0.314376
ENSG00000116957	LRP5	-1.75501	7.94437e-47	0.296271
ENSG00000170248	LRRC8C	-1.43338	2.85987e-83	0.370263
ENSG00000064545	LSP1	-3.30392	1.39017e-58	0.101256
ENSG00000258355	LTBP1	-1.63003	3.61375e-07	0.323081
ENSG00000254184	LYPD6	-1.67312	5.38689e-11	0.313574
ENSG00000197933	LYPD6B	-1.79895	8.51051e-10	0.287383
ENSG00000169554	LYZ	-2.55099	3.11486e-276	0.170638
ENSG00000197860	MAML2	-2.90773	3.51392e-55	0.133256
ENSG00000148335	MAML3	-1.25431	2.55749e-13	0.419193
ENSG00000137817	MAP3K5	-1.3115	3.7699e-26	0.402901
ENSG00000205571	MAP7	-1.37386	2.92632e-09	0.385857
ENSG00000260766	MARVELD2	-1.37527	3.79142e-06	0.385481
ENSG00000221184	METTL7B	-1.90041	8.65508e-10	0.267867
ENSG00000101019	MGAT4A	-2.36707	9.15765e-56	0.193839
ENSG00000144591	MIR181A1HG	-3.70557	3.3903e-53	0.0766498
ENSG00000157306	MIR9-3HG	-1.53423	1.76755e-06	0.345265
ENSG00000118655	MLKL	-1.30554	1.80006e-19	0.40457
ENSG00000184281	MMP17	-1.10084	6.6682e-10	0.466245
ENSG00000134285	MMP9	-2.35218	3.61564e-26	0.195851
ENSG00000261423	MPP7	-1.11938	0.000525444	0.460293
ENSG00000100647	MPZL1	-1.37418	4.15066e-32	0.385772
ENSG00000147419	MRPL33	-1.22448	5.22149e-35	0.427952
ENSG00000142347	MS4A3	-1.06381	2.03114e-68	0.478368
ENSG00000215271	MST1	-1.5801	1.36485e-16	0.334459
ENSG00000164638	MVB12B	-1.55976	4.53395e-10	0.339207
ENSG00000059122	MVD	-1.07979	3.60691e-11	0.473097
ENSG00000235919	MX1	-1.24314	6.52551e-06	0.422451
ENSG00000136485	MYBPH	-1.33091	1.30848e-103	0.397517
ENSG00000197558	MYO1B	-1.38172	1.2103e-09	0.383761
ENSG00000152582	MYO1E	-2.0432	1.05407e-48	0.242626
ENSG00000156304	MYOF	-2.9728	2.13832e-227	0.127379
ENSG00000116525	NAV2	-1.84439	1.71104e-09	0.278473
ENSG00000248971	NDST3	-1.08113	0.00144993	0.472658
ENSG00000158715	NFE2	-2.45974	6.88445e-23	0.181779
ENSG00000136315	NGFR	-1.78079	1.32414e-15	0.291024
ENSG00000143224	NHSL2	-2.93726	1.0305e-37	0.130556
ENSG00000161671	NID1	-2.14132	7.80757e-61	0.226672
ENSG00000106003	NKD1	-1.12592	0.00033425	0.458208
ENSG00000131748	NMNAT3	-1.10877	4.4189e-14	0.46369
ENSG00000136383	NMUR1	-1.0217	0.000491927	0.492535
ENSG00000147050	NOL4L	-1.06788	4.65822e-32	0.47702
ENSG00000270019	NOS1AP	-1.36046	2.30843e-06	0.389458
ENSG00000118873	NOTCH2	-1.13196	8.83891e-71	0.456294
ENSG00000253106	NPY	-1.11667	0.000120572	0.461158
ENSG00000228223	NPY1R	-4.18897	1.61828e-60	0.0548269
ENSG00000215302	NPY5R	-2.29189	5.90565e-14	0.204207
ENSG00000201217	NR2F2	-1.70779	1.51565e-08	0.306129
ENSG00000272955	NRG1	-1.43684	8.68598e-06	0.369375
ENSG00000152193	NRG4	-2.42235	7.71582e-76	0.186552
ENSG00000224152	NUAK1	-1.4841	1.40574e-06	0.357472
ENSG00000114784	NXF3	-2.41679	4.58539e-43	0.187273
ENSG00000005812	NXN	-1.03092	3.28083e-21	0.489399
ENSG00000180304	OAF	-1.62828	9.8467e-33	0.323473
ENSG00000185761	OAS1	-1.05626	0.000688976	0.480877
ENSG00000104450	OAS3	-1.51971	7.49906e-11	0.348757
ENSG00000133247	OBSL1	-1.01177	1.89905e-10	0.495939
ENSG00000135482	OCLN	-1.30403	2.69151e-08	0.404992
ENSG00000213398	OGDHL	-1.24952	0.000124944	0.420587
ENSG00000169857	OLFML2A	-1.71942	4.69871e-20	0.303672
ENSG00000056097	ONECUT2	-1.93684	1.73498e-188	0.261188
ENSG00000101844	P2RY1	-1.42913	5.11922e-07	0.371355
ENSG00000127955	PAQR8	-1.57717	1.18273e-19	0.335139
ENSG00000080493	PCDHB13	-1.12024	0.000479644	0.460019
ENSG00000248476	PCDHGA11	-1.20139	6.88486e-05	0.434855
ENSG00000242732	PCOLCE2	-1.38687	2.30849e-05	0.382393
ENSG00000229152	PCSK6	-1.06375	9.2404e-05	0.478388
ENSG00000089289	PDE3B	-1.24168	5.02558e-20	0.422879
ENSG00000264278	PDE4B	-1.09494	0.00138298	0.468157
ENSG00000172053	PDE7A	-1.06022	8.97693e-56	0.479558
ENSG00000214756	PDE9A	-2.15264	1.15713e-13	0.224901
ENSG00000169189	PDGFA	-1.26339	1.68502e-13	0.416564
ENSG00000213366	PDGFD	-1.4118	3.41053e-07	0.375843
ENSG00000060642	PDK3	-1.16512	2.98301e-12	0.445928
ENSG00000197409	PHACTR3	-1.0899	1.10157e-55	0.469795
ENSG00000178741	PID1	-1.71023	1.76232e-67	0.305611
ENSG00000137767	PILRA	-1.26109	3.6503e-07	0.417229
ENSG00000236333	PIM1	-1.01363	2.48141e-06	0.495298
ENSG00000174374	PITPNC1	-1.87535	2.02133e-30	0.27256
ENSG00000164532	PLXDC2	-2.13928	1.50058e-14	0.226993
ENSG00000272325	PPFIA2	-5.07178	0	0.0297332
ENSG00000160305	PPFIBP1	-1.76214	3.25043e-61	0.294811
ENSG00000257365	PRAM1	-2.45162	3.16743e-19	0.182805
ENSG00000172403	PREX2	-2.15997	8.6445e-18	0.223762
ENSG00000112335	PRICKLE1	-2.42116	1.14074e-109	0.186706
ENSG00000116209	PRKCA	-1.52428	1.11654e-54	0.347653
ENSG00000186666	PRKCQ	-1.0858	3.26143e-06	0.47113
ENSG00000204291	PRLR	-2.43729	2.79326e-32	0.18463
ENSG00000158481	PRR16	-1.64094	7.4799e-08	0.320648
ENSG00000164403	PRSS12	-1.14114	5.93677e-10	0.453402
ENSG00000160703	PRTN3	-1.89931	2.06759e-29	0.268072
ENSG00000134490	PSTPIP2	-2.76736	5.05659e-25	0.146873
ENSG00000253147	PTAFR	-2.00272	7.8115e-13	0.249529
ENSG00000170525	PTGER3	-4.35483	3.64456e-97	0.0488725
ENSG00000118596	PTGER4	-2.15979	6.28501e-44	0.223789
ENSG00000163159	PTGFRN	-1.24467	1.41484e-28	0.422005
ENSG00000104228	PTPN14	-1.22562	6.15876e-27	0.427615
ENSG00000164466	PTPRN2	-2.00705	1.7497e-123	0.248782
ENSG00000232372	RAB13	-2.24782	2.2017e-13	0.210542
ENSG00000164654	RAB27A	-1.75817	7.14574e-43	0.295622
ENSG00000184831	RAB27B	-2.13392	1.83455e-12	0.227838
ENSG00000134262	RAB44	-1.57435	7.25129e-27	0.335794
ENSG00000156261	RALGAPA2	-1.30868	5.18594e-87	0.40369
ENSG00000180769	RBKS	-1.62838	1.81129e-08	0.323451
ENSG00000144306	RBM47	-1.36628	8.44258e-19	0.38789
ENSG00000102900	RET	-3.17706	4.51842e-155	0.110563
ENSG00000225697	RGS12	-1.01961	3.64148e-14	0.493248
ENSG00000152503	RGS3	-1.49523	2.05721e-10	0.354724
ENSG00000137054	RHOU	-1.66728	4.58916e-45	0.314846
ENSG00000243107	RIN2	-1.5432	1.87454e-07	0.343125
ENSG00000165140	RNF125	-2.47749	1.26701e-37	0.179557
ENSG00000139977	RNF217	-1.50698	5.53057e-25	0.351847
ENSG00000175854	RNF217-AS1	-1.21305	7.71073e-05	0.431357
ENSG00000108264	RNF24	-1.86861	9.18087e-43	0.273837
ENSG00000164082	RP1-68D18.2	-1.05049	0.0018702	0.482806
ENSG00000267002	RP11-121A8.1	-1.88781	1.36181e-10	0.270216
ENSG00000162882	RP11-16L9.2	-1.37495	3.72624e-08	0.385566
ENSG00000214773	RP11-262D11.2	-1.58524	6.04657e-07	0.33327
ENSG00000129691	RP11-310K10.1	-3.36968	5.8767e-246	0.0967441
ENSG00000187801	RP11-326L17.1	-1.50246	1.58688e-06	0.35295
ENSG00000124074	RP11-330O11.3	-1.20305	4.5577e-08	0.434355
ENSG00000183773	RP11-404O13.5	-1.8057	9.72866e-09	0.286042
ENSG00000244180	RP11-419K12.1	-1.24008	0.000210781	0.42335
ENSG00000105677	RP11-43F13.3	-3.55533	1.72714e-60	0.0850628
ENSG00000186654	RP11-449P15.2	-1.06876	1.42299e-07	0.476729
ENSG00000168952	RP11-535M15.2	-1.05454	0.00176353	0.481451
ENSG00000261488	RP11-567M16.1	-1.41669	1.4719e-05	0.37457
ENSG00000257315	RUNX3	-1.1797	5.03728e-34	0.441445
ENSG00000122643	S1PR3	-3.73442	1.30583e-116	0.0751324
ENSG00000104972	SAMSN1	-1.94259	2.96191e-13	0.260149
ENSG00000122687	SCAI	-1.05174	1.4949e-19	0.482387
ENSG00000133302	SCUBE1	-2.06581	2.25897e-38	0.238851
ENSG00000123136	SDC2	-2.48082	2.03554e-173	0.179142
ENSG00000258297	SEMA3A	-2.37708	1.49831e-20	0.192498
ENSG00000153975	SEMA6A	-3.67344	7.19989e-51	0.0783764
ENSG00000132434	SEPT3	-1.46737	5.11171e-17	0.36164
ENSG00000159445	SERPINB10	-3.75731	2.29649e-61	0.0739497
ENSG00000179152	SERPINB9	-2.36629	2.0895e-53	0.193944
ENSG00000071894	SESN3	-1.8278	1.16985e-75	0.281693
ENSG00000187266	SH3BP5	-1.23262	4.22744e-08	0.425545
ENSG00000144827	SIGLEC7	-1.08474	6.39315e-18	0.471477
ENSG00000118412	SIPA1L1	-1.58058	5.89514e-89	0.334346
ENSG00000182572	SIRPA	-1.03895	7.55694e-42	0.486683
ENSG00000178252	SIRPB1	-1.08972	1.81759e-39	0.469852
ENSG00000074755	SLAIN1	-1.28146	1.02298e-51	0.411378
ENSG00000270101	SLC1A3	-2.07248	1.32497e-11	0.23775
ENSG00000110108	SLC39A8	-1.02533	1.48594e-27	0.491298
ENSG00000141542	SLC45A1	-1.02644	0.00292745	0.490921
ENSG00000206503	SLC6A6	-1.05813	3.30356e-54	0.480255
ENSG00000260685	SMAD1	-1.04209	0.00128009	0.485622
ENSG00000189308	SMYD3	-1.04632	1.20445e-35	0.484203
ENSG00000136146	SNX10	-2.58089	6.11839e-42	0.167138
ENSG00000150977	SOBP	-2.11661	9.51863e-99	0.230589
ENSG00000171530	SORL1	-3.13092	1.23076e-126	0.114156
ENSG00000215246	SPNS3	-1.35809	1.12565e-13	0.390098
ENSG00000137073	SPOCK1	-1.76235	3.99285e-61	0.294767
ENSG00000112242	SQLE	-1.09376	2.28888e-26	0.46854
ENSG00000160284	SRGAP1	-2.73266	3.16379e-23	0.150448
ENSG00000164442	SRGN	-1.57405	1.12076e-90	0.335865
ENSG00000143387	ST6GALNAC5	-2.51076	7.21718e-17	0.175463
ENSG00000179218	STAG2	-2.88302	0	0.135558
ENSG00000161904	STARD4	-1.27659	9.34654e-25	0.41277
ENSG00000170396	STC1	-2.39263	1.20348e-17	0.190435
ENSG00000150556	STOX2	-1.0586	0.000217553	0.480097
ENSG00000104825	SULF2	-1.85096	6.93116e-16	0.277208
ENSG00000236017	SYNGR1	-1.03231	0.000328194	0.488926
ENSG00000261008	SYNPO2	-1.35901	4.14091e-09	0.38985
ENSG00000235478	SYT2	-1.64254	2.24998e-10	0.320292
ENSG00000081377	TANC1	-1.34533	3.99404e-21	0.393563
ENSG00000185880	TBC1D29	-1.23361	8.97332e-05	0.425251
ENSG00000126822	TBC1D8	-2.96717	2.29359e-82	0.127877
ENSG00000245573	TBC1D8B	-1.11945	0.000940331	0.460268
ENSG00000183604	TBXAS1	-1.29032	1.71125e-08	0.408861
ENSG00000183474	TCN1	-1.0081	5.77144e-08	0.497201
ENSG00000151287	TEAD3	-1.38235	7.79146e-12	0.383593
ENSG00000170089	TENM3	-3.24092	5.41802e-43	0.105776
ENSG00000170049	TFAP2C	-1.88547	1.91593e-09	0.270656
ENSG00000215241	TGFA	-1.41294	4.4092e-06	0.375545
ENSG00000135069	TGFBR1	-1.06987	1.42432e-57	0.476361
ENSG00000117408	THBS4	-1.0727	5.22316e-20	0.47543
ENSG00000175764	THSD4	-2.01029	1.46631e-13	0.248224
ENSG00000162063	THSD7A	-3.32609	4.97352e-166	0.0997123
ENSG00000168264	TIMP3	-3.42169	0	0.0933184
ENSG00000005844	TLR2	-1.05622	3.44793e-37	0.480892
ENSG00000157538	TLR4	-1.85432	1.1477e-42	0.276563
ENSG00000203710	TMEM215	-1.94907	4.80691e-10	0.258982
ENSG00000182378	TMEM229B	-2.01574	5.61162e-28	0.247287
ENSG00000090659	TMEM255A	-1.43016	1.18316e-05	0.371089
ENSG00000159685	TMEM266	-1.66249	3.92668e-08	0.315893
ENSG00000177370	TMEM47	-1.93885	2.06393e-23	0.260825
ENSG00000148187	TMEM65	-1.60819	1.36327e-46	0.32801
ENSG00000262155	TMOD1	-1.37955	1.12733e-06	0.384338
ENSG00000186577	TMTC2	-1.56802	3.37448e-11	0.337271
ENSG00000188921	TNFAIP8	-1.05123	5.11773e-19	0.482558
ENSG00000137992	TNFRSF11A	-1.50938	1.9275e-33	0.351262
ENSG00000129219	TNFRSF21	-1.63779	9.53925e-14	0.321349
ENSG00000272505	TNFSF14	-1.358	2.37922e-05	0.390122
ENSG00000236104	TNR	-2.02607	4.1257e-22	0.245523
ENSG00000241852	TOX2	-1.47849	8.76075e-10	0.358865
ENSG00000159346	TP53INP2	-2.0216	1.55105e-91	0.246284
ENSG00000114423	TPK1	-1.0165	1.06288e-07	0.494313
ENSG00000233184	TPST1	-2.44314	2.31974e-18	0.183883
ENSG00000244627	TREM2	-1.17575	0.000239253	0.442654
ENSG00000255182	TRGC1	-2.1039	5.85828e-12	0.232629
ENSG00000111011	TRIB2	-1.0227	1.92462e-32	0.492195
ENSG00000103260	TRIM9	-1.73596	1.96502e-09	0.300209
ENSG00000070367	TSPAN14	-1.21937	4.34725e-44	0.429471
ENSG00000139636	TSPAN5	-2.89201	6.92196e-36	0.134716
ENSG00000010219	TUBA4A	-1.07367	6.29103e-06	0.475108
ENSG00000164129	TUBA8	-1.09052	0.000448437	0.469593
ENSG00000261416	TXK	-1.04997	0.00227529	0.482977
ENSG00000178338	UBASH3B	-2.24312	1.45364e-22	0.211229
ENSG00000214182	UBL4B	-1.22223	0.000269216	0.42862
ENSG00000174428	UNC5B	-1.44544	7.82132e-07	0.367181
ENSG00000164124	USP18	-1.39633	3.11476e-06	0.379894
ENSG00000148308	VAT1L	-5.30708	1.61362e-128	0.0252587
ENSG00000175324	VAV3	-1.15773	9.55484e-17	0.448218
ENSG00000163521	WNT5A	-1.55618	7.15399e-07	0.340051
ENSG00000196961	XYLT1	-2.71058	3.36351e-137	0.152769
ENSG00000168246	ZEB1	-2.67436	1.85409e-41	0.156652
ENSG00000162426	ZEB1-AS1	-1.5382	1.90551e-06	0.344314
ENSG00000185551	ZFP3	-2.61153	6.59795e-18	0.163626
ENSG00000009307	ZFP36L2	-1.00374	5.39815e-80	0.498704
ENSG00000175137	ZNF100	-1.01289	5.52055e-20	0.495552
ENSG00000269386	ZNF137P	-1.18111	0.000129601	0.441011
ENSG00000215440	ZNF28	-2.43024	5.72489e-19	0.185535
ENSG00000139055	ZNF320	-2.68515	5.87114e-20	0.155485
ENSG00000108852	ZNF354C	-1.79771	8.93111e-09	0.287631
ENSG00000103494	ZNF43	-2.73355	2.06492e-38	0.150355
ENSG00000237803	ZNF439	-1.48975	4.40771e-06	0.356073
ENSG00000120370	ZNF486	-1.60363	3.09403e-15	0.329048
ENSG00000166261	ZNF493	-1.25963	4.58156e-15	0.417651
ENSG00000183044	ZNF506	-2.77143	2.0514e-21	0.146459
ENSG00000164296	ZNF542P	-3.32292	9.21996e-33	0.0999314
ENSG00000207939	ZNF569	-1.51733	6.96576e-12	0.349332
ENSG00000133983	ZNF572	-1.58092	1.20503e-07	0.334269
ENSG00000104205	ZNF577	-2.68289	5.78839e-19	0.155729
ENSG00000223561	ZNF649	-2.31326	5.87668e-14	0.201205
ENSG00000259357	ZNF682	-1.40478	1.77261e-05	0.377677
ENSG00000155329	ZNF703	-1.13274	3.25492e-10	0.45605
ENSG00000186625	ZNF808	-4.50594	5.48287e-80	0.0440126
ENSG00000224593	ZNF880	-1.59765	6.3457e-07	0.330416
ENSG00000197444	ZNF90	-2.11702	9.49373e-12	0.230522

## Sheet: Upregulated 5fold
Gene ID	Gene name	log2 Fold Change	P-adj	Fold Change
ENSG00000259109	BICC1	2.88183	1.27911e-24	7.37083
ENSG00000182502	CD163	4.01838	1.83769e-112	16.2051
ENSG00000198580	CFH	3.73128	3.87945e-55	13.2809
ENSG00000164100	CSPG4	2.39138	4.70061e-29	5.24661
ENSG00000233369	CTD-2184D3.5	2.51694	1.05319e-32	5.72367
ENSG00000240668	GPR183	2.55452	1.17221e-21	5.87472
ENSG00000169490	IGF2BP1	2.53488	2.1582e-175	5.79527
ENSG00000198088	KYNU	2.5727	1.37902e-42	5.94923
ENSG00000233270	MIR99AHG	2.32631	4.23909e-16	5.01522
ENSG00000106852	PCDH9	2.49772	5.5032e-96	5.64794
ENSG00000172366	TGFBI	2.32243	1.1198e-93	5.00174
ENSG00000117226	TP63	2.36093	8.46642e-35	5.13702
ENSG00000223380	TSHZ1	2.61877	3.45307e-255	6.14224

## Sheet: Downregulated 5fold
Gene ID	Gene name	log2 Fold Change	P-adj	Fold Change
ENSG00000054116	ACAP1	-4.43621	4.17133e-92	0.0461921
ENSG00000251247	AKR1C3	-2.96611	7.02674e-26	0.127971
ENSG00000125445	APCDD1	-3.51388	8.50682e-121	0.087542
ENSG00000145016	ARPP21	-4.21237	2.42422e-128	0.0539447
ENSG00000134265	BEX1	-4.92349	3.80553e-180	0.032952
ENSG00000087266	BMP2	-2.44949	1.85072e-211	0.183075
ENSG00000196911	C9orf47	-2.93267	1.29827e-27	0.130972
ENSG00000143353	CADM1	-3.40162	2.25925e-58	0.0946262
ENSG00000111641	CCND1	-4.79398	3.59327e-189	0.036047
ENSG00000083444	CD1D	-2.65197	1.09197e-91	0.159103
ENSG00000223482	CD86	-2.66504	1.50562e-20	0.157667
ENSG00000183010	CD93	-5.80752	1.20512e-128	0.0178551
ENSG00000115677	CDC42EP3	-2.53036	3.38836e-248	0.173095
ENSG00000102221	CNR1	-2.59768	6.55437e-22	0.165204
ENSG00000157077	CRISPLD2	-3.49624	4.18551e-58	0.0886188
ENSG00000144681	CXXC5	-2.55826	1.41446e-27	0.169781
ENSG00000108515	DLL4	-3.26874	5.11371e-49	0.103756
ENSG00000106346	DLX3	-3.23703	1.37593e-66	0.106061
ENSG00000186448	EGLN1	-2.35205	1.0951e-71	0.195867
ENSG00000132763	ENC1	-2.34305	5.66601e-26	0.197094
ENSG00000135763	EPAS1	-2.62951	1.38912e-108	0.161599
ENSG00000158636	EPB41L3	-2.48475	3.4307e-89	0.178655
ENSG00000168385	FAM135B	-6.27399	0	0.0129223
ENSG00000244682	FAM46C	-2.61986	3.68267e-23	0.162684
ENSG00000164306	FAM69C	-5.11799	1.74297e-93	0.028796
ENSG00000163406	FAT1	-4.09389	1.3609e-132	0.058562
ENSG00000258082	FGL2	-3.4347	1.39558e-36	0.0924811
ENSG00000219545	FRMD4A	-2.55857	9.40542e-30	0.169744
ENSG00000104331	FRY	-4.31865	0	0.0501138
ENSG00000113494	FSTL4	-3.70864	3.51392e-55	0.0764869
ENSG00000229186	GCNT1	-3.44559	1.16558e-45	0.0917858
ENSG00000165028	GOT1	-2.64321	1.09301e-19	0.160072
ENSG00000237484	HGF	-2.78641	3.96729e-30	0.144946
ENSG00000181896	HUNK	-4.57244	2.17792e-93	0.0420299
ENSG00000204366	IL18R1	-3.09687	5.58109e-32	0.116883
ENSG00000239039	INHBA	-2.57044	9.46955e-18	0.168352
ENSG00000167173	KCND2	-3.15695	2.86533e-166	0.112115
ENSG00000064545	LSP1	-3.30392	1.39017e-58	0.101256
ENSG00000169554	LYZ	-2.55099	3.11486e-276	0.170638
ENSG00000197860	MAML2	-2.90773	3.51392e-55	0.133256
ENSG00000101019	MGAT4A	-2.36707	9.15765e-56	0.193839
ENSG00000144591	MIR181A1HG	-3.70557	3.3903e-53	0.0766498
ENSG00000134285	MMP9	-2.35218	3.61564e-26	0.195851
ENSG00000156304	MYOF	-2.9728	2.13832e-227	0.127379
ENSG00000158715	NFE2	-2.45974	6.88445e-23	0.181779
ENSG00000143224	NHSL2	-2.93726	1.0305e-37	0.130556
ENSG00000228223	NPY1R	-4.18897	1.61828e-60	0.0548269
ENSG00000152193	NRG4	-2.42235	7.71582e-76	0.186552
ENSG00000114784	NXF3	-2.41679	4.58539e-43	0.187273
ENSG00000272325	PPFIA2	-5.07178	0	0.0297332
ENSG00000257365	PRAM1	-2.45162	3.16743e-19	0.182805
ENSG00000112335	PRICKLE1	-2.42116	1.14074e-109	0.186706
ENSG00000204291	PRLR	-2.43729	2.79326e-32	0.18463
ENSG00000134490	PSTPIP2	-2.76736	5.05659e-25	0.146873
ENSG00000170525	PTGER3	-4.35483	3.64456e-97	0.0488725
ENSG00000102900	RET	-3.17706	4.51842e-155	0.110563
ENSG00000165140	RNF125	-2.47749	1.26701e-37	0.179557
ENSG00000129691	RP11-310K10.1	-3.36968	5.8767e-246	0.0967441
ENSG00000105677	RP11-43F13.3	-3.55533	1.72714e-60	0.0850628
ENSG00000122643	S1PR3	-3.73442	1.30583e-116	0.0751324
ENSG00000123136	SDC2	-2.48082	2.03554e-173	0.179142
ENSG00000258297	SEMA3A	-2.37708	1.49831e-20	0.192498
ENSG00000153975	SEMA6A	-3.67344	7.19989e-51	0.0783764
ENSG00000159445	SERPINB10	-3.75731	2.29649e-61	0.0739497
ENSG00000179152	SERPINB9	-2.36629	2.0895e-53	0.193944
ENSG00000136146	SNX10	-2.58089	6.11839e-42	0.167138
ENSG00000171530	SORL1	-3.13092	1.23076e-126	0.114156
ENSG00000160284	SRGAP1	-2.73266	3.16379e-23	0.150448
ENSG00000143387	ST6GALNAC5	-2.51076	7.21718e-17	0.175463
ENSG00000179218	STAG2	-2.88302	0	0.135558
ENSG00000170396	STC1	-2.39263	1.20348e-17	0.190435
ENSG00000126822	TBC1D8	-2.96717	2.29359e-82	0.127877
ENSG00000170089	TENM3	-3.24092	5.41802e-43	0.105776
ENSG00000162063	THSD7A	-3.32609	4.97352e-166	0.0997123
ENSG00000168264	TIMP3	-3.42169	0	0.0933184
ENSG00000233184	TPST1	-2.44314	2.31974e-18	0.183883
ENSG00000139636	TSPAN5	-2.89201	6.92196e-36	0.134716
ENSG00000148308	VAT1L	-5.30708	1.61362e-128	0.0252587
ENSG00000196961	XYLT1	-2.71058	3.36351e-137	0.152769
ENSG00000168246	ZEB1	-2.67436	1.85409e-41	0.156652
ENSG00000185551	ZFP3	-2.61153	6.59795e-18	0.163626
ENSG00000215440	ZNF28	-2.43024	5.72489e-19	0.185535
ENSG00000139055	ZNF320	-2.68515	5.87114e-20	0.155485
ENSG00000103494	ZNF43	-2.73355	2.06492e-38	0.150355
ENSG00000183044	ZNF506	-2.77143	2.0514e-21	0.146459
ENSG00000164296	ZNF542P	-3.32292	9.21996e-33	0.0999314
ENSG00000104205	ZNF577	-2.68289	5.78839e-19	0.155729
ENSG00000186625	ZNF808	-4.50594	5.48287e-80	0.0440126
