# Supplementary material for: Chronic loss of STAG2 leads to altered chromatin structure contributing to de-regulated transcription in AML
Source: J Transl Med. 2020 Sep 3;18:339. doi: 10.1186/s12967-020-02500-y (PMC7469420; doi:10.1186/s12967-020-02500-y)
Supplement: Supplementary file 4 — Additional file 4: Table S3. Significantly deregulated Disease Functions/pathways identified through Ingenuity Pathway Analysis (IPA) of significanlty altered gene expression (+/- Log2 fod change) in ΔSTAG2 cells. [file 12967_2020_2500_MOESM4_ESM.xls]

## Sheet: Sheet0
ID/RANK	Score	Focus Molecules	Top Diseases and Functions
1	36	23	[Cell-To-Cell Signaling and Interaction, Hematological System Development and Function, Immune Cell Trafficking]
2	34	22	[Cardiovascular System Development and Function, Cellular Movement, Organismal Development]
3	26	18	[Cell Signaling, Cellular Movement, Developmental Disorder]
4	18	14	[Inflammatory Disease, Inflammatory Response, Neurological Disease]
5	18	14	[Cell Death and Survival, Cellular Development, Cellular Function and Maintenance]
6	18	14	[Hematological System Development and Function, Inflammatory Response, Tissue Morphology]
7	18	14	[Cellular Development, Cellular Growth and Proliferation, Reproductive System Development and Function]
8	15	12	[Cell-To-Cell Signaling and Interaction, Cellular Assembly and Organization, Gene Expression]
9	11	10	[Cellular Development, Cellular Growth and Proliferation, Connective Tissue Development and Function]
10	2	1	[Auditory and Vestibular System Development and Function, Cancer, Cardiovascular System Development and Function]
11	2	1	[Connective Tissue Disorders, Developmental Disorder, Hereditary Disorder]
12	2	1	[Cancer, Cardiovascular Disease, Cell Cycle]
13	2	1	[Cell Death and Survival, Neurological Disease, Post-Translational Modification]
14	2	1	[Cell Death and Survival, Cell-mediated Immune Response, Cell-To-Cell Signaling and Interaction]
15	2	1	[Cell-To-Cell Signaling and Interaction, Cellular Assembly and Organization, Cellular Function and Maintenance]
16	2	1	[Auditory Disease, Developmental Disorder, Hereditary Disorder]
Table S3
Singificanlty deregulated Disease Functions/pathways identified through Ingenuity Pathway Analysis (IPA) of significanlty altered gene expression (+/- Log2 fod change) in ΔSTAG2 cells
